# Supplementary material for: Temporal trends, disparities, and ARIMA forecasts of mortality among U.S. adults with coexisting hematologic malignancy and heart failure, 1999–2023, with projections to 2033
Source: Front Oncol. 2026 Apr 22;16:1818278. doi: 10.3389/fonc.2026.1818278 (PMC13143579; doi:10.3389/fonc.2026.1818278)
Supplement: Supplementary file 1 [file Table1.xlsx]

## Sheet: Sheet1
Supplemental Table 1. Overall and Sex‐Stratified Hematologic Malignancy-Heart Failure (HM-HF) Deaths in U.S. Adults Aged ≥45 Years, 1999-2023
Variable	Year	Deaths (n)	AAMR	95% CI (Lower)	95% CI (Upper)	SE
Female	1999	2127	3.60247	3.44839	3.75655	0.0786123
Female	2000	2108	3.53082	3.37908	3.68256	0.0774188
Female	2001	1989	3.27138	3.12685	3.41591	0.0737393
Female	2002	1973	3.21317	3.07056	3.35577	0.072759
Female	2003	1973	3.13538	2.99634	3.27443	0.0709405
Female	2004	2012	3.22195	3.08034	3.36355	0.0722493
Female	2005	1947	3.07202	2.93441	3.20962	0.0702071
Female	2006	1911	2.94237	2.80941	3.07533	0.067837
Female	2007	1844	2.78186	2.65358	2.91013	0.0654469
Female	2008	1810	2.71991	2.5932	2.84663	0.0646491
Female	2009	1779	2.60626	2.48373	2.72878	0.0625123
Female	2010	1843	2.66227	2.53892	2.78561	0.0629312
Female	2011	1788	2.5283	2.40918	2.64742	0.0607762
Female	2012	1758	2.3953	2.28146	2.50915	0.0580831
Female	2013	1772	2.40311	2.28925	2.51696	0.0580912
Female	2014	1831	2.46203	2.34698	2.57709	0.0587006
Female	2015	1982	2.59599	2.4795	2.71249	0.0594372
Female	2016	2073	2.655	2.53839	2.77162	0.0594981
Female	2017	2092	2.6175	2.5035	2.7315	0.0581619
Female	2018	2243	2.74716	2.63186	2.86245	0.0588259
Female	2019	2411	2.93514	2.81644	3.05385	0.0605628
Female	2020	2650	3.12733	3.00704	3.24761	0.06137
Female	2021	2832	3.53027	3.39882	3.66171	0.0670642
Female	2022	2914	3.38225	3.25867	3.50583	0.063053
Female	2023	2993	3.52679	3.39967	3.65391	0.064856
Male	1999	1999	5.60026	5.34984	5.85068	0.127766
Male	2000	2032	5.67339	5.42224	5.92454	0.128138
Male	2001	2024	5.56494	5.3182	5.81168	0.12589
Male	2002	2042	5.37287	5.13545	5.61029	0.121133
Male	2003	2117	5.48153	5.24401	5.71904	0.121183
Male	2004	2123	5.34687	5.11548	5.57826	0.118058
Male	2005	2199	5.5417	5.3069	5.77651	0.1198
Male	2006	2136	5.16194	4.93992	5.38397	0.113279
Male	2007	2162	5.12214	4.90369	5.34059	0.111454
Male	2008	2151	4.95215	4.74064	5.16367	0.107915
Male	2009	2085	4.67481	4.47166	4.87796	0.103648
Male	2010	2176	4.83922	4.63384	5.0446	0.104785
Male	2011	2153	4.5601	4.36502	4.75518	0.0995306
Male	2012	2308	4.78066	4.58336	4.97797	0.100665
Male	2013	2382	4.75259	4.55924	4.94594	0.0986476
Male	2014	2469	4.83192	4.63896	5.02489	0.0984517
Male	2015	2550	4.81645	4.62691	5.00599	0.096706
Male	2016	2869	5.28589	5.08986	5.48192	0.100014
Male	2017	2932	5.27995	5.08645	5.47344	0.0987225
Male	2018	3298	5.73024	5.53231	5.92817	0.100983
Male	2019	3423	5.79118	5.59466	5.9877	0.100264
Male	2020	4072	6.70832	6.49946	6.91718	0.106561
Male	2021	4144	7.01305	6.79529	7.23081	0.111102
Male	2022	4346	7.07895	6.86507	7.29284	0.109124
Male	2023	4300	6.8379	6.63011	7.04569	0.106016
Overall	1999	4126	4.33596	4.20362	4.46829	0.0675184
Overall	2000	4140	4.31086	4.17951	4.44222	0.0670155
Overall	2001	4013	4.0784	3.95215	4.20466	0.064414
Overall	2002	4015	4.04792	3.92268	4.17316	0.0638975
Overall	2003	4090	4.07859	3.95354	4.20363	0.0637977
Overall	2004	4135	4.04714	3.92371	4.17057	0.0629743
Overall	2005	4146	3.99419	3.87245	4.11592	0.0621085
Overall	2006	4047	3.80832	3.6907	3.92593	0.0600078
Overall	2007	4006	3.69249	3.57782	3.80715	0.0585024
Overall	2008	3961	3.59146	3.47916	3.70376	0.0572953
Overall	2009	3864	3.41813	3.30974	3.52652	0.0553028
Overall	2010	4019	3.535	3.42517	3.64482	0.0560322
Overall	2011	3941	3.35912	3.25344	3.46481	0.0539187
Overall	2012	4066	3.40082	3.29541	3.50622	0.0537791
Overall	2013	4154	3.35988	3.25684	3.46291	0.0525703
Overall	2014	4300	3.40382	3.30103	3.5066	0.0524419
Overall	2015	4532	3.49049	3.38773	3.59326	0.0524315
Overall	2016	4942	3.72458	3.61963	3.82952	0.0535447
Overall	2017	5024	3.74706	3.6422	3.85191	0.0534999
Overall	2018	5541	3.99204	3.88606	4.09801	0.0540691
Overall	2019	5834	4.10021	3.99425	4.20618	0.0540648
Overall	2020	6722	4.62904	4.51747	4.7406	0.0569217
Overall	2021	6976	5.001	4.88262	5.11939	0.0604007
Overall	2022	7260	4.94345	4.82894	5.05796	0.0584231
Overall	2023	7293	4.92877	4.81504	5.04249	0.0580235
Abbreviations: AAMR, age-adjusted mortality rate; HM, hematologic malignancy; HF, heart failure; CI, confidence interval;
SE, standard error of the AAMR.
AAMR per 100,000 population, age-adjusted to the 2000 U.S. standard population.
