# Supplementary material for: Temporal trends, disparities, and ARIMA forecasts of mortality among U.S. adults with coexisting hematologic malignancy and heart failure, 1999–2023, with projections to 2033
Source: Front Oncol. 2026 Apr 22;16:1818278. doi: 10.3389/fonc.2026.1818278 (PMC13143579; doi:10.3389/fonc.2026.1818278)
Supplement: Supplementary file 2 [file Table2.xlsx]

## Sheet: Sheet1
Supplemental Table 2. Annual Percent Change (APC) in Age-Adjusted Mortality Rates per 100,000 for Hematologic Malignancy-Heart Failure (HM-HF) Deaths in U.S. Adults Aged ≥45 Years, 1999-2023
Classification	Variable	Start	End	APC	95% CI (Lower)	95% CI (Upper)	P value
Census Region	Midwest	1999	2013	-2.37	-2.97	-1.85	<0.001
Census Region	Midwest	2013	2023	5.19	4.37	6.2	<0.001
Census Region	Northeast	1999	2012	-2.03	-3.09	-1.33	<0.001
Census Region	Northeast	2012	2023	2.61	1.72	3.91	<0.001
Census Region	South	1999	2004	-0.44	-2.05	4.51	0.66
Census Region	South	2004	2011	-3.44	-7.14	-2.11	0.04
Census Region	South	2011	2018	2.39	-0.07	4.05	0.06
Census Region	South	2018	2021	11.02	7.85	13.14	<0.001
Census Region	South	2021	2023	0.64	-2.81	4.71	0.55
Census Region	West	1999	2014	-1.33	-1.92	-0.83	<0.001
Census Region	West	2014	2023	4.62	3.76	5.76	<0.001
Race	Hispanic	1999	2013	-2.63	-5.89	-0.8	<0.001
Race	Hispanic	2013	2023	4.47	2.36	9.09	<0.001
Race	NH Black	1999	2009	-2.23	-3.88	-1.14	0.03
Race	NH Black	2009	2017	1.34	-3.18	2.97	0.15
Race	NH Black	2017	2021	7.88	0.99	10.84	0.02
Race	NH Black	2021	2023	1.14	-2.22	5.87	0.41
Race	NH Other	1999	2013	-2.58	-13.16	0.06	0.05
Race	NH Other	2013	2023	3.57	0.83	16.14	0.02
Race	NH White	1999	2013	-1.83	-2.26	-1.53	0.01
Race	NH White	2013	2018	3.79	-0.8	5.31	0.07
Race	NH White	2018	2021	8.92	6.67	10.48	<0.001
Race	NH White	2021	2023	-0.35	-2.93	2.78	0.83
Sex	Overall	1999	2013	-1.97	-2.39	-1.68	0.01
Sex	Overall	2013	2018	3.48	-0.95	4.92	0.08
Sex	Overall	2018	2021	8.35	6.21	9.87	<0.001
Sex	Overall	2021	2023	-0.51	-2.93	2.43	0.71
Sex	Female	1999	2013	-2.99	-3.48	-2.55	<0.001
Sex	Female	2013	2023	4.2	3.52	5.03	<0.001
Sex	Male	1999	2014	-1.47	-2	-0.97	0.02
Sex	Male	2014	2021	6.07	-1.01	8.9	0.07
Sex	Male	2021	2023	-0.04	-3.36	4.87	0.81
State	Alabama	1999	2018	-4.4	-5.91	-3.5	<0.001
State	Alabama	2018	2023	7.5	0.51	28.37	0.04
State	Arizona	1999	2006	-5.41	-27.34	3.07	0.22
State	Arizona	2006	2023	3.57	-1.25	17.17	0.05
State	Arkansas	1999	2016	-2.28	-9.14	-0.36	0.02
State	Arkansas	2016	2023	9.61	2.72	34.47	0.01
State	California	1999	2015	-1.68	-2.85	-1	<0.001
State	California	2015	2023	2.69	0.95	6.89	<0.001
State	Colorado	1999	2012	-4.62	-7.66	-1.82	0.03
State	Colorado	2012	2017	16.26	-6.63	31.1	0.08
State	Colorado	2017	2023	4.04	-3.53	8.32	0.16
State	Connecticut	1999	2023	-1.15	-1.97	-0.33	<0.001
State	Florida	1999	2005	1.64	-0.45	5.55	0.12
State	Florida	2005	2010	-6.98	-11.78	-4.17	0.01
State	Florida	2010	2017	3.19	0.71	5.11	0.02
State	Florida	2017	2020	14.38	9.88	17.35	<0.001
State	Florida	2020	2023	3.12	-1.9	6.12	0.19
State	Georgia	1999	2011	-3.8	-13.05	-1.08	0.01
State	Georgia	2011	2023	3.87	1.69	13.09	<0.001
State	Illinois	1999	2017	-2.57	-4.18	-1.7	<0.001
State	Illinois	2017	2023	7.33	2.59	20.83	<0.001
State	Indiana	1999	2004	3.22	-2.42	16.95	0.21
State	Indiana	2004	2008	-7.56	-13.78	8.7	0.17
State	Indiana	2008	2023	3.49	-0.3	5.37	0.05
State	Iowa	1999	2010	-2.76	-13.77	1.06	0.13
State	Iowa	2010	2023	7.32	4.96	13.66	<0.001
State	Kansas	1999	2016	-2.74	-4.62	-1.51	0.02
State	Kansas	2016	2020	13.84	3.44	25.3	0.04
State	Kansas	2020	2023	-11.78	-25.83	-2.01	0.04
State	Kentucky	1999	2012	-2.19	-5.7	-0.11	0.04
State	Kentucky	2012	2023	7.75	5.48	11.62	<0.001
State	Louisiana	1999	2015	-0.81	-3.68	0.59	0.23
State	Louisiana	2015	2023	6.4	3.1	13.93	<0.001
State	Maryland	1999	2013	-6	-7.44	-4.77	<0.001
State	Maryland	2013	2023	10.31	8.42	12.83	<0.001
State	Massachusetts	1999	2023	1.46	0.63	2.46	<0.001
State	Michigan	1999	2014	-2.46	-4.07	-1.43	<0.001
State	Michigan	2014	2023	4.67	2.56	8.82	<0.001
State	Minnesota	1999	2012	-0.67	-3.85	1.15	0.4
State	Minnesota	2012	2023	7.65	5.85	10.75	<0.001
State	Mississippi	1999	2015	-1.9	-11.52	0.48	0.09
State	Mississippi	2015	2023	7.35	1.75	29.57	0.01
State	Missouri	1999	2014	-3.81	-6.1	-2.45	<0.001
State	Missouri	2014	2023	5.1	2.15	11.43	<0.001
State	Nebraska	1999	2014	-0.02	-2.61	1.59	0.91
State	Nebraska	2014	2023	7.63	4.9	13.77	<0.001
State	New Jersey	1999	2023	-0.08	-0.88	0.77	0.87
State	New York	1999	2015	-1.99	-3.95	-1.21	<0.001
State	New York	2015	2023	2.82	0.56	10.34	0.01
State	North Carolina	1999	2017	-1.71	-3.15	-0.67	<0.001
State	North Carolina	2017	2023	10.43	6.09	20.36	<0.001
State	Ohio	1999	2013	-3.35	-5.21	-2.2	<0.001
State	Ohio	2013	2023	2.9	1.06	6.67	<0.001
State	Oklahoma	1999	2015	-0.18	-2.43	1.32	0.76
State	Oklahoma	2015	2023	9.09	5.67	14.96	<0.001
State	Oregon	1999	2011	0.4	-6.76	2.49	0.83
State	Oregon	2011	2023	5.41	3.96	11.01	<0.001
State	Pennsylvania	1999	2012	-2.75	-6.11	-1.09	<0.001
State	Pennsylvania	2012	2023	4.33	2.29	8.67	<0.001
State	South Carolina	1999	2023	1.74	1.02	2.7	<0.001
State	Tennessee	1999	2014	-1.61	-8.13	0.12	0.06
State	Tennessee	2014	2023	4.82	1.68	17.29	0.01
State	Texas	1999	2009	-2.68	-9.54	-0.49	0.01
State	Texas	2009	2023	2.43	1.39	5.21	<0.001
State	Virginia	1999	2014	-2.37	-4.71	-0.69	0.01
State	Virginia	2014	2023	9.46	6.69	14.17	<0.001
State	Washington	1999	2012	0.2	-6.61	2.07	0.97
State	Washington	2012	2023	5.19	3.46	11.14	<0.001
State	West Virginia	1999	2023	-2.12	-3.29	-0.98	<0.001
State	Wisconsin	1999	2015	-1.12	-4.09	4.44	0.2
State	Wisconsin	2015	2021	14.84	-10.53	31.69	0.13
State	Wisconsin	2021	2023	-5.96	-18.77	11.01	0.49
Urbanization	medium/small metropolitan	1999	2013	-1.82	-2.51	-1.24	<0.001
Urbanization	medium/small metropolitan	2013	2020	4.99	3.6	7.07	<0.001
Urbanization	metropolitan	1999	2014	-1.95	-2.37	-1.58	<0.001
Urbanization	metropolitan	2014	2020	5.25	3.97	7.1	<0.001
Urbanization	rural counties	1999	2005	-1	-1.81	1.27	0.15
Urbanization	rural counties	2005	2012	-3.14	-5.7	-2.43	0.01
Urbanization	rural counties	2012	2018	2.91	-0.75	4.12	0.07
Urbanization	rural counties	2018	2020	8.99	4.97	11.29	<0.001
Age Group	45-54 years	1999	2012	-1.36	-9.92	0.73	0.16
Age Group	45-54 years	2012	2023	4.23	1.8	15.87	0.01
Age Group	55-64 years	1999	2011	-2.81	-5.09	-1.41	<0.001
Age Group	55-64 years	2011	2023	3.6	2.41	5.6	<0.001
Age Group	65-74 years	1999	2014	-2.9	-4.81	1.75	0.06
Age Group	65-74 years	2014	2021	6.39	-7.78	13.15	0.24
Age Group	65-74 years	2021	2023	-2.14	-8.7	5.32	0.71
Age Group	75-84 years	1999	2013	-2	-2.64	-1.48	<0.001
Age Group	75-84 years	2013	2023	4.14	3.35	5.15	<0.001
Age Group	85+ years	1999	2014	-1.49	-2.46	-0.73	<0.001
Age Group	85+ years	2014	2023	5.75	4.41	7.7	<0.001
HM subtype	NHL	1999	2005	-0.9931	-1.96	1.7303	0.175565
HM subtype	NHL	2005	2013	-3.1792	-6.3181	-2.4504	0.022396
HM subtype	NHL	2013	2018	3.5387	-2.3548	4.9391	0.136773
HM subtype	NHL	2018	2021	8.3612	6.0536	10.0589	0.005999
HM subtype	NHL	2021	2023	-0.0362	-2.9278	3.2138	0.928614
HM subtype	MM	1999	2012	-1.719	-2.7046	-0.9566	<0.001
HM subtype	MM	2012	2023	4.1895	3.3471	5.3196	<0.001
HM subtype	CLL	1999	2014	-2.2598	-3.121	-1.5405	<0.001
HM subtype	CLL	2014	2023	6.095	4.7068	7.9618	<0.001
HM subtype	AML	1999	2014	0.4742	-1.4565	1.6703	0.427514
HM subtype	AML	2014	2023	7.3776	5.5574	11.3412	<0.001
HM subtype	CML	1999	2007	-4.3235	-14.4409	-0.2345	0.037592
HM subtype	CML	2007	2023	4.8687	3.6813	7.3529	<0.001
Abbreviations: APC, annual percent change; HM, hematologic malignancy; HF, heart failure; CI, confidence interval; NH, non-Hispanic;
NHL, non-Hodgkin lymphoma; MM, multiple myeloma; CLL, chronic lymphocytic leukemia; AML, acute myeloid leukemia;
CML, chronic myeloid leukemia.
Note: APC is expressed as percent change per year from joinpoint regression.
Subtypes shown (NHL, MM, CLL, AML, CML) do not exhaust all hematologic malignancies within C81–C96; therefore totals across subtypes do not equal the overall HM–HF counts.
