# Supplementary material for: Temporal trends, disparities, and ARIMA forecasts of mortality among U.S. adults with coexisting hematologic malignancy and heart failure, 1999–2023, with projections to 2033
Source: Front Oncol. 2026 Apr 22;16:1818278. doi: 10.3389/fonc.2026.1818278 (PMC13143579; doi:10.3389/fonc.2026.1818278)
Supplement: Supplementary file 3 [file Table3.xlsx]

## Sheet: Sheet1
Supplemental Table 3. Age-Specific Crude Mortality Rate (CMR) per 100,000 for Hematologic Malignancy-Heart Failure (HM-HF) Deaths in U.S. Adults Aged ≥45 Years, 1999-2023
Variable	Year	Deaths (n)	CMR	95% CI (Lower)	95% CI (Upper)	SE
45-54 years	1999	80	0.218712	0.173425	0.272206	0.0244527
45-54 years	2000	100	0.265407	0.213387	0.317427	0.0265407
45-54 years	2001	93	0.236123	0.190582	0.289267	0.0244848
45-54 years	2002	83	0.207541	0.165304	0.257278	0.0227805
45-54 years	2003	79	0.193533	0.153222	0.2412	0.0217741
45-54 years	2004	88	0.211386	0.169538	0.260434	0.0225339
45-54 years	2005	74	0.174134	0.136734	0.21861	0.0202427
45-54 years	2006	94	0.217159	0.175487	0.265749	0.0223983
45-54 years	2007	90	0.204825	0.164704	0.251765	0.0215905
45-54 years	2008	98	0.220421	0.178948	0.268622	0.0222658
45-54 years	2009	104	0.231796	0.187246	0.276345	0.0227294
45-54 years	2010	83	0.184417	0.146886	0.228612	0.0202424
45-54 years	2011	92	0.205733	0.165849	0.252313	0.0214491
45-54 years	2012	80	0.180714	0.143296	0.224915	0.0202045
45-54 years	2013	95	0.217056	0.175611	0.26534	0.0222695
45-54 years	2014	94	0.216297	0.174789	0.264693	0.0223093
45-54 years	2015	87	0.201444	0.161349	0.248481	0.0215971
45-54 years	2016	93	0.217357	0.175436	0.266278	0.0225389
45-54 years	2017	109	0.257227	0.208937	0.305518	0.0246379
45-54 years	2018	90	0.216181	0.173836	0.265724	0.0227875
45-54 years	2019	93	0.227523	0.183641	0.278732	0.0235931
45-54 years	2020	118	0.292324	0.239579	0.345069	0.0269106
45-54 years	2021	124	0.304755	0.251114	0.358396	0.0273678
45-54 years	2022	105	0.259698	0.210024	0.309372	0.0253439
45-54 years	2023	132	0.325976	0.270366	0.381586	0.0283726
55-64 years	1999	236	0.992513	0.865883	1.11914	0.0646071
55-64 years	2000	227	0.935131	0.81348	1.05678	0.0620668
55-64 years	2001	235	0.936058	0.816377	1.05574	0.0610617
55-64 years	2002	264	0.988641	0.869381	1.1079	0.0608466
55-64 years	2003	250	0.892572	0.781928	1.00322	0.0564512
55-64 years	2004	286	0.975933	0.862825	1.08904	0.0577081
55-64 years	2005	280	0.913793	0.806759	1.02083	0.0546096
55-64 years	2006	298	0.933288	0.827323	1.03925	0.0540639
55-64 years	2007	245	0.739546	0.64694	0.832152	0.0472479
55-64 years	2008	284	0.831453	0.734751	0.928155	0.0493377
55-64 years	2009	262	0.739996	0.65039	0.829601	0.0457171
55-64 years	2010	276	0.756522	0.667269	0.845775	0.0455373
55-64 years	2011	276	0.72513	0.639581	0.810679	0.0436477
55-64 years	2012	303	0.785255	0.696836	0.873674	0.0451117
55-64 years	2013	295	0.750322	0.664699	0.835946	0.0436855
55-64 years	2014	334	0.833384	0.744006	0.922761	0.0456007
55-64 years	2015	337	0.824408	0.736388	0.912428	0.0449084
55-64 years	2016	339	0.817594	0.730559	0.904629	0.0444056
55-64 years	2017	339	0.807226	0.721295	0.893158	0.0438425
55-64 years	2018	424	1.00301	0.90754	1.09849	0.0487106
55-64 years	2019	394	0.928183	0.836531	1.01983	0.0467612
55-64 years	2020	472	1.11311	1.01269	1.21353	0.0512351
55-64 years	2021	466	1.08871	0.989858	1.18756	0.0504334
55-64 years	2022	448	1.0645	0.965927	1.16308	0.050293
55-64 years	2023	448	1.07038	0.971259	1.1695	0.0505706
65-74 years	1999	838	4.54967	4.24163	4.85772	0.157166
65-74 years	2000	759	4.12702	3.83341	4.42063	0.149801
65-74 years	2001	721	3.92185	3.63558	4.20812	0.146057
65-74 years	2002	704	3.82847	3.54566	4.11128	0.144291
65-74 years	2003	739	3.9944	3.7064	4.28239	0.146936
65-74 years	2004	735	3.93732	3.65267	4.22197	0.14523
65-74 years	2005	661	3.50074	3.23386	3.76762	0.136163
65-74 years	2006	687	3.57756	3.31004	3.84509	0.136492
65-74 years	2007	651	3.30478	3.05091	3.55865	0.129525
65-74 years	2008	671	3.27226	3.02467	3.51986	0.126324
65-74 years	2009	665	3.1319	2.89386	3.36994	0.12145
65-74 years	2010	645	2.97051	2.74126	3.19976	0.116964
65-74 years	2011	673	2.99354	2.76737	3.21971	0.115393
65-74 years	2012	685	2.8559	2.64203	3.06978	0.109119
65-74 years	2013	764	3.02973	2.81489	3.24457	0.109612
65-74 years	2014	759	2.87519	2.67064	3.07974	0.104363
65-74 years	2015	834	3.02717	2.82171	3.23262	0.104822
65-74 years	2016	967	3.37754	3.16465	3.59042	0.108614
65-74 years	2017	927	3.12295	2.92191	3.32399	0.102571
65-74 years	2018	1056	3.46317	3.25429	3.67205	0.106572
65-74 years	2019	1120	3.55743	3.34908	3.76577	0.106298
65-74 years	2020	1343	4.12604	3.90536	4.34671	0.112589
65-74 years	2021	1474	4.37829	4.15477	4.60181	0.11404
65-74 years	2022	1440	4.26181	4.04169	4.48194	0.112309
65-74 years	2023	1412	4.07089	3.85855	4.28323	0.108336
75-84 years	1999	1686	13.7915	13.1332	14.4498	0.335879
75-84 years	2000	1667	13.4858	12.8384	14.1332	0.330299
75-84 years	2001	1591	12.6334	12.0126	13.2542	0.316727
75-84 years	2002	1638	12.8321	12.2107	13.4535	0.317059
75-84 years	2003	1646	12.7632	12.1466	13.3798	0.31459
75-84 years	2004	1718	13.2257	12.6003	13.8511	0.319084
75-84 years	2005	1636	12.5126	11.9063	13.119	0.309355
75-84 years	2006	1515	11.5692	10.9866	12.1517	0.297232
75-84 years	2007	1524	11.6448	11.0601	12.2294	0.298289
75-84 years	2008	1555	11.8919	11.3008	12.483	0.301569
75-84 years	2009	1401	10.7581	10.1947	11.3214	0.287419
75-84 years	2010	1425	10.9102	10.3438	11.4767	0.289019
75-84 years	2011	1421	10.7854	10.2246	11.3462	0.286114
75-84 years	2012	1431	10.7816	10.223	11.3402	0.285012
75-84 years	2013	1388	10.3224	9.77932	10.8654	0.277067
75-84 years	2014	1524	11.1382	10.5789	11.6974	0.285313
75-84 years	2015	1519	10.9099	10.3612	11.4585	0.279924
75-84 years	2016	1607	11.2902	10.7382	11.8423	0.281641
75-84 years	2017	1777	12.0831	11.5212	12.6449	0.286637
75-84 years	2018	1939	12.5955	12.0349	13.1561	0.28604
75-84 years	2019	2064	12.9243	12.3668	13.4819	0.284481
75-84 years	2020	2343	14.2418	13.6651	14.8185	0.294225
75-84 years	2021	2484	15.3276	14.7248	15.9304	0.307537
75-84 years	2022	2633	15.0281	14.454	15.6021	0.292872
75-84 years	2023	2717	14.792	14.2357	15.3482	0.283779
85+ years	1999	1286	30.958	29.2659	32.65	0.863281
85+ years	2000	1387	32.7155	30.9937	34.4372	0.878445
85+ years	2001	1373	31.8377	30.1536	33.5218	0.859225
85+ years	2002	1326	30.3515	28.7179	31.9852	0.833506
85+ years	2003	1376	30.8094	29.1814	32.4373	0.830565
85+ years	2004	1308	28.7733	27.2139	30.3326	0.795583
85+ years	2005	1495	31.8539	30.2392	33.4687	0.823839
85+ years	2006	1453	29.8607	28.3253	31.3961	0.78337
85+ years	2007	1496	29.6852	28.1809	31.1895	0.767493
85+ years	2008	1353	26.0401	24.6525	27.4276	0.707935
85+ years	2009	1432	26.6801	25.2982	28.062	0.705043
85+ years	2010	1590	28.9436	27.521	30.3663	0.725863
85+ years	2011	1479	25.7792	24.4654	27.0931	0.670326
85+ years	2012	1567	26.6165	25.2986	27.9343	0.672382
85+ years	2013	1612	26.6853	25.3826	27.988	0.664644
85+ years	2014	1589	25.7861	24.5182	27.054	0.64688
85+ years	2015	1755	27.914	26.608	29.22	0.666322
85+ years	2016	1936	30.3433	28.9916	31.6949	0.689619
85+ years	2017	1872	28.9394	27.6285	30.2504	0.668863
85+ years	2018	2032	31.049	29.6989	32.399	0.688787
85+ years	2019	2163	32.7481	31.368	34.1282	0.704139
85+ years	2020	2446	36.7354	35.2796	38.1913	0.742775
85+ years	2021	2428	40.6308	39.0147	42.247	0.824578
85+ years	2022	2634	40.6114	39.0604	42.1623	0.791297
85+ years	2023	2584	41.7112	40.1029	43.3195	0.820552
Abbreviations: CMR, crude mortality rate; HM, hematologic malignancy; HF, heart failure; CI, confidence interval;
SE, standard error of the CMR.
CMR per 100,000 persons (no age adjustment). 95% CIs and SE are CDC WONDER outputs.
