# Supplementary material for: Temporal trends, disparities, and ARIMA forecasts of mortality among U.S. adults with coexisting hematologic malignancy and heart failure, 1999–2023, with projections to 2033
Source: Front Oncol. 2026 Apr 22;16:1818278. doi: 10.3389/fonc.2026.1818278 (PMC13143579; doi:10.3389/fonc.2026.1818278)
Supplement: Supplementary file 4 [file Table4.xlsx]

## Sheet: Sheet1
Supplemental Table 4. Race‐Stratified Hematologic Malignancy-Heart Failure (HM-HF) Deaths in U.S. Adults Aged ≥45 Years, 1999-2023
Variable	Year	Deaths (n)	AAMR	95% CI (Lower)	95% CI (Upper)	SE
Hispanic/Latino	1999	96	2.26802	1.8214	2.791	0.239991
Hispanic/Latino	2000	124	2.81945	2.30731	3.33159	0.261294
Hispanic/Latino	2001	126	2.53084	2.07466	2.98702	0.232744
Hispanic/Latino	2002	116	2.26581	1.83821	2.69341	0.218164
Hispanic/Latino	2003	126	2.3544	1.92922	2.77959	0.216931
Hispanic/Latino	2004	135	2.3887	1.97339	2.80401	0.211894
Hispanic/Latino	2005	154	2.62683	2.19798	3.05568	0.218799
Hispanic/Latino	2006	154	2.47022	2.0694	2.87104	0.204501
Hispanic/Latino	2007	153	2.3017	1.92447	2.67892	0.192461
Hispanic/Latino	2008	140	1.91693	1.58762	2.24623	0.168013
Hispanic/Latino	2009	133	1.8491	1.52653	2.17167	0.164575
Hispanic/Latino	2010	147	1.99161	1.66129	2.32192	0.168528
Hispanic/Latino	2011	135	1.70175	1.40958	1.99393	0.149068
Hispanic/Latino	2012	175	1.96486	1.6654	2.26432	0.152785
Hispanic/Latino	2013	155	1.74568	1.46502	2.02633	0.143193
Hispanic/Latino	2014	176	1.82224	1.54441	2.10007	0.141749
Hispanic/Latino	2015	221	2.15517	1.86438	2.44596	0.148363
Hispanic/Latino	2016	216	2.02217	1.74562	2.29873	0.1411
Hispanic/Latino	2017	235	2.10571	1.83107	2.38035	0.140122
Hispanic/Latino	2018	287	2.46738	2.17585	2.75892	0.148742
Hispanic/Latino	2019	302	2.41755	2.13731	2.69778	0.142977
Hispanic/Latino	2020	361	2.76895	2.47666	3.06124	0.149128
Hispanic/Latino	2021	362	2.7711	2.47771	3.0645	0.149692
Hispanic/Latino	2022	307	2.23744	1.98105	2.49383	0.130811
Hispanic/Latino	2023	406	2.87668	2.58981	3.16355	0.146362
NH Black	1999	325	4.20376	3.74304	4.66448	0.23506
NH Black	2000	284	3.65999	3.23083	4.08916	0.218962
NH Black	2001	279	3.52926	3.11139	3.94714	0.2132
NH Black	2002	305	3.79562	3.36426	4.22699	0.220085
NH Black	2003	295	3.65491	3.23295	4.07687	0.215288
NH Black	2004	304	3.67795	3.25925	4.09665	0.213622
NH Black	2005	287	3.33341	2.94034	3.72649	0.200546
NH Black	2006	291	3.29721	2.91113	3.6833	0.196981
NH Black	2007	289	3.19981	2.82229	3.57733	0.192613
NH Black	2008	313	3.38935	3.00608	3.77262	0.195547
NH Black	2009	302	3.16195	2.79718	3.52673	0.186109
NH Black	2010	308	3.16635	2.80517	3.52752	0.184274
NH Black	2011	328	3.28102	2.91816	3.64388	0.185132
NH Black	2012	337	3.17207	2.82376	3.52037	0.177706
NH Black	2013	374	3.30147	2.9576	3.64535	0.175449
NH Black	2014	386	3.42068	3.06937	3.77199	0.179239
NH Black	2015	406	3.51032	3.15958	3.86105	0.178946
NH Black	2016	414	3.4469	3.10618	3.78761	0.173834
NH Black	2017	445	3.53673	3.19947	3.87399	0.172071
NH Black	2018	493	3.69923	3.36319	4.03527	0.171447
NH Black	2019	542	4.07321	3.7216	4.42483	0.179394
NH Black	2020	615	4.38803	4.03252	4.74354	0.181382
NH Black	2021	637	4.79035	4.40698	5.17372	0.195595
NH Black	2022	671	4.79997	4.4271	5.17283	0.190236
NH Black	2023	695	4.86179	4.4904	5.23318	0.189486
NH Other (AI/AN, Asian/PI)	1999	44	1.90127	1.36439	2.57928	0.295372
NH Other (AI/AN, Asian/PI)	2000	53	2.34542	1.74633	3.0838	0.329789
NH Other (AI/AN, Asian/PI)	2001	50	1.88981	1.38358	2.52074	0.27732
NH Other (AI/AN, Asian/PI)	2002	47	1.58068	1.14852	2.12198	0.237442
NH Other (AI/AN, Asian/PI)	2003	61	2.04775	1.55494	2.64719	0.269558
NH Other (AI/AN, Asian/PI)	2004	77	2.48732	1.94618	3.13235	0.292703
NH Other (AI/AN, Asian/PI)	2005	52	1.59186	1.18151	2.09868	0.225878
NH Other (AI/AN, Asian/PI)	2006	64	1.84564	1.40843	2.37571	0.237873
NH Other (AI/AN, Asian/PI)	2007	57	1.46106	1.09444	1.91109	0.199825
NH Other (AI/AN, Asian/PI)	2008	59	1.45264	1.09731	1.88636	0.194674
NH Other (AI/AN, Asian/PI)	2009	77	1.85407	1.45585	2.32761	0.215823
NH Other (AI/AN, Asian/PI)	2010	65	1.52013	1.16811	1.9449	0.191554
NH Other (AI/AN, Asian/PI)	2011	81	1.71612	1.35652	2.1418	0.194938
NH Other (AI/AN, Asian/PI)	2012	76	1.49054	1.16626	1.87709	0.175672
NH Other (AI/AN, Asian/PI)	2013	74	1.38241	1.07968	1.74372	0.163792
NH Other (AI/AN, Asian/PI)	2014	101	1.72802	1.38426	2.07178	0.175389
NH Other (AI/AN, Asian/PI)	2015	96	1.54984	1.25092	1.89866	0.160363
NH Other (AI/AN, Asian/PI)	2016	93	1.41565	1.1398	1.73811	0.148704
NH Other (AI/AN, Asian/PI)	2017	112	1.59013	1.29118	1.88909	0.152528
NH Other (AI/AN, Asian/PI)	2018	134	1.85978	1.54021	2.17935	0.163047
NH Other (AI/AN, Asian/PI)	2019	127	1.62288	1.33617	1.9096	0.146285
NH Other (AI/AN, Asian/PI)	2020	160	2.00435	1.68939	2.31932	0.160695
NH Other (AI/AN, Asian/PI)	2021	198	2.22578	1.91148	2.54008	0.160357
NH Other (AI/AN, Asian/PI)	2022	208	2.12344	1.83161	2.41526	0.14889
NH Other (AI/AN, Asian/PI)	2023	185	1.8448	1.57642	2.11318	0.136928
NH White	1999	3652	4.52672	4.37982	4.67363	0.0749519
NH White	2000	3670	4.4967	4.3511	4.6423	0.0742864
NH White	2001	3551	4.28089	4.14003	4.42175	0.0718675
NH White	2002	3536	4.22255	4.08327	4.36183	0.0710602
NH White	2003	3600	4.25697	4.11777	4.39617	0.0710212
NH White	2004	3612	4.2145	4.07693	4.35207	0.0701901
NH White	2005	3647	4.20509	4.06831	4.34187	0.0697872
NH White	2006	3534	3.99348	3.86151	4.12546	0.067333
NH White	2007	3504	3.93124	3.80066	4.06183	0.0666259
NH White	2008	3447	3.80237	3.67501	3.92972	0.0649756
NH White	2009	3345	3.62013	3.49672	3.74354	0.0629652
NH White	2010	3494	3.74427	3.6193	3.86924	0.0637611
NH White	2011	3394	3.56161	3.44082	3.6824	0.0616293
NH White	2012	3473	3.58157	3.4611	3.70203	0.061463
NH White	2013	3543	3.57923	3.4601	3.69837	0.0607835
NH White	2014	3629	3.63349	3.51406	3.75292	0.0609335
NH White	2015	3800	3.71968	3.59991	3.83945	0.0611049
NH White	2016	4206	4.01955	3.89673	4.14238	0.0626651
NH White	2017	4223	4.02066	3.89814	4.14318	0.0625121
NH White	2018	4622	4.29429	4.16931	4.41926	0.0637623
NH White	2019	4853	4.45896	4.33206	4.58586	0.0647444
NH White	2020	5579	5.05626	4.92234	5.19018	0.0683255
NH White	2021	5767	5.48163	5.33893	5.62434	0.0728074
NH White	2022	6065	5.40834	5.2717	5.54498	0.0697143
NH White	2023	5993	5.4305	5.2921	5.56891	0.0706152
Abbreviations: AAMR, age-adjusted mortality rate; HM, hematologic malignancy; HF, heart failure; CI, confidence interval;
SE, standard error of the AAMR; NH, non-Hispanic; AI/AN, American Indian/Alaska Native; PI, Pacific Islander.
AAMR per 100,000 population, age-adjusted to the 2000 U.S. standard population.
