# Supplementary material for: Temporal trends, disparities, and ARIMA forecasts of mortality among U.S. adults with coexisting hematologic malignancy and heart failure, 1999–2023, with projections to 2033
Source: Front Oncol. 2026 Apr 22;16:1818278. doi: 10.3389/fonc.2026.1818278 (PMC13143579; doi:10.3389/fonc.2026.1818278)
Supplement: Supplementary file 5 [file Table5.xlsx]

## Sheet: Sheet1
Supplemental Table 5. Hematologic Malignancy Subtype-Stratified Hematologic Malignancy-Heart Failure (HM-HF) Deaths in U.S. Adults Aged ≥45 Years, 1999-2023
Variable	Year	Deaths (n)	AAMR	95% CI (Lower)	95% CI (Upper)	SE
NHL	1999	1471	1.56628	1.48622	1.64634	0.040848
NHL	2000	1532	1.61079	1.53009	1.69148	0.0411693
NHL	2001	1449	1.48774	1.41113	1.56436	0.0390892
NHL	2002	1501	1.51881	1.44192	1.59571	0.0392338
NHL	2003	1525	1.5338	1.45675	1.61084	0.0393085
NHL	2004	1521	1.51269	1.43665	1.58874	0.0387998
NHL	2005	1532	1.47676	1.40248	1.55104	0.0378966
NHL	2006	1536	1.46338	1.39012	1.53664	0.0373776
NHL	2007	1453	1.36135	1.29116	1.43154	0.0358106
NHL	2008	1449	1.31191	1.24401	1.37981	0.0346445
NHL	2009	1436	1.30164	1.23406	1.36922	0.0344781
NHL	2010	1460	1.30825	1.24045	1.37604	0.0345895
NHL	2011	1431	1.21693	1.15309	1.28078	0.0325722
NHL	2012	1429	1.21015	1.14663	1.27368	0.0324114
NHL	2013	1391	1.12311	1.06327	1.18296	0.0305329
NHL	2014	1465	1.18279	1.12115	1.24443	0.0314485
NHL	2015	1571	1.22051	1.15952	1.28149	0.0311128
NHL	2016	1690	1.28859	1.22633	1.35086	0.0317679
NHL	2017	1744	1.29489	1.23353	1.35626	0.0313081
NHL	2018	1904	1.39087	1.32727	1.45447	0.0324492
NHL	2019	2056	1.46671	1.40266	1.53076	0.0326778
NHL	2020	2283	1.57764	1.51222	1.64305	0.0333754
NHL	2021	2422	1.74879	1.67864	1.81894	0.0357912
NHL	2022	2526	1.74597	1.67742	1.81452	0.0349726
NHL	2023	2576	1.7282	1.66109	1.79532	0.0342425
MM	1999	872	0.923553	0.861795	0.985311	0.0315093
MM	2000	838	0.899004	0.837718	0.960291	0.0312688
MM	2001	884	0.896579	0.836856	0.956303	0.030471
MM	2002	839	0.857976	0.79941	0.916541	0.0298805
MM	2003	801	0.778867	0.724343	0.833392	0.0278186
MM	2004	925	0.899398	0.840928	0.957868	0.0298316
MM	2005	890	0.841361	0.785462	0.89726	0.0285198
MM	2006	853	0.814083	0.75915	0.869015	0.0280267
MM	2007	880	0.80112	0.747497	0.854742	0.0273585
MM	2008	879	0.815929	0.761485	0.870373	0.0277778
MM	2009	845	0.732549	0.68223	0.782869	0.0256732
MM	2010	883	0.784594	0.732172	0.837017	0.0267462
MM	2011	843	0.695314	0.647354	0.743274	0.0244694
MM	2012	922	0.762736	0.712622	0.81285	0.0255683
MM	2013	939	0.772391	0.721808	0.822975	0.0258079
MM	2014	1008	0.785169	0.735624	0.834714	0.0252781
MM	2015	1037	0.832764	0.781299	0.884229	0.0262577
MM	2016	1179	0.876481	0.825477	0.927485	0.0260225
MM	2017	1107	0.810241	0.761563	0.858919	0.0248357
MM	2018	1295	0.964311	0.91078	1.01784	0.0273121
MM	2019	1354	0.940601	0.889862	0.99134	0.0258873
MM	2020	1547	1.07924	1.02495	1.13352	0.0276969
MM	2021	1550	1.12489	1.06752	1.18226	0.0292711
MM	2022	1598	1.06773	1.01484	1.12062	0.0269851
MM	2023	1655	1.12423	1.06924	1.17921	0.0280525
CLL	1999	689	0.727105	0.672662	0.781549	0.0277774
CLL	2000	706	0.742572	0.687518	0.797626	0.0280887
CLL	2001	683	0.709787	0.656487	0.763087	0.0271939
CLL	2002	660	0.679117	0.627013	0.731221	0.0265837
CLL	2003	721	0.697617	0.646151	0.749083	0.026258
CLL	2004	687	0.693133	0.640935	0.745332	0.0266319
CLL	2005	690	0.667216	0.617206	0.717226	0.0255155
CLL	2006	709	0.672331	0.622711	0.721952	0.0253166
CLL	2007	647	0.58714	0.541259	0.633022	0.023409
CLL	2008	619	0.563223	0.518539	0.607907	0.0227981
CLL	2009	656	0.596008	0.550042	0.641974	0.0234522
CLL	2010	684	0.574273	0.530512	0.618033	0.0223268
CLL	2011	665	0.54757	0.505106	0.590033	0.021665
CLL	2012	647	0.534218	0.492221	0.576215	0.0214269
CLL	2013	706	0.556471	0.514502	0.598439	0.0214127
CLL	2014	716	0.555987	0.514361	0.597613	0.0212378
CLL	2015	759	0.565372	0.524373	0.60637	0.0209174
CLL	2016	792	0.588108	0.546344	0.629871	0.0213081
CLL	2017	829	0.621777	0.578771	0.664784	0.021942
CLL	2018	921	0.670699	0.626973	0.714426	0.0223095
CLL	2019	912	0.626711	0.585283	0.66814	0.0211371
CLL	2020	1206	0.828983	0.781893	0.876073	0.0240254
CLL	2021	1164	0.868735	0.818374	0.919096	0.0256944
CLL	2022	1257	0.874153	0.825679	0.922627	0.0247316
CLL	2023	1172	0.820566	0.773422	0.86771	0.024053
AML	1999	225	0.229821	0.199359	0.260282	0.0155418
AML	2000	207	0.204299	0.174856	0.233743	0.0150222
AML	2001	217	0.201969	0.174241	0.229698	0.0141471
AML	2002	240	0.247139	0.215553	0.278724	0.016115
AML	2003	256	0.266089	0.232758	0.29942	0.0170057
AML	2004	238	0.22537	0.196278	0.254462	0.014843
AML	2005	234	0.22092	0.191961	0.249878	0.0147747
AML	2006	249	0.233787	0.204216	0.263359	0.0150876
AML	2007	234	0.212019	0.183939	0.240098	0.014326
AML	2008	246	0.22537	0.196394	0.254346	0.0147835
AML	2009	241	0.219288	0.19074	0.247836	0.0145654
AML	2010	261	0.229337	0.200719	0.257955	0.0146008
AML	2011	299	0.251106	0.221677	0.280535	0.0150146
AML	2012	319	0.251589	0.223018	0.280161	0.0145775
AML	2013	285	0.22537	0.198427	0.252313	0.0137467
AML	2014	304	0.238238	0.210505	0.265971	0.0141493
AML	2015	333	0.242688	0.215991	0.269386	0.013621
AML	2016	379	0.264457	0.236798	0.292116	0.0141118
AML	2017	438	0.309144	0.279065	0.339222	0.0153461
AML	2018	461	0.329731	0.29911	0.360352	0.0156231
AML	2019	525	0.348231	0.317502	0.37896	0.0156781
AML	2020	561	0.371632	0.340272	0.402991	0.0159996
AML	2021	627	0.401818	0.369276	0.43436	0.0166029
AML	2022	626	0.431306	0.397044	0.465569	0.017481
AML	2023	660	0.426856	0.393851	0.459861	0.0168392
CML	1999	143	0.142295	0.118358	0.166231	0.0122126
CML	2000	146	0.146745	0.121758	0.171732	0.0127485
CML	2001	149	0.128278	0.106695	0.149862	0.0110118
CML	2002	134	0.114927	0.094544	0.13531	0.0103995
CML	2003	126	0.114927	0.094039	0.135815	0.0106571
CML	2004	111	0.093158	0.074712	0.111604	0.00941121
CML	2005	138	0.127795	0.105559	0.15003	0.0113446
CML	2006	113	0.101575	0.0818546	0.121296	0.0100617
CML	2007	117	0.106026	0.0851614	0.126891	0.0106452
CML	2008	116	0.106026	0.0856945	0.126358	0.0103732
CML	2009	116	0.102059	0.0831489	0.120969	0.00964799
CML	2010	159	0.136696	0.114657	0.158735	0.0112445
CML	2011	149	0.119377	0.0992073	0.139548	0.0102909
CML	2012	143	0.114927	0.0950226	0.134831	0.0101553
CML	2013	157	0.123828	0.103074	0.144582	0.0105889
CML	2014	175	0.127795	0.107463	0.148126	0.0103732
CML	2015	168	0.123828	0.103973	0.143683	0.0101302
CML	2016	243	0.175783	0.152647	0.19892	0.0118043
CML	2017	222	0.168514	0.145434	0.191594	0.0117756
CML	2018	216	0.150047	0.129291	0.170803	0.0105898
CML	2019	239	0.150047	0.130104	0.169991	0.0101752
CML	2020	284	0.196854	0.173375	0.220334	0.0119793
CML	2021	311	0.224705	0.199295	0.250116	0.0129644
CML	2022	311	0.199184	0.176068	0.2223	0.0117938
CML	2023	299	0.201305	0.177419	0.225191	0.0121866
Abbreviations: AAMR, age-adjusted mortality rate; HM, hematologic malignancy; HF, heart failure; CI, confidence interval;
SE, standard error of the AAMR; NHL, non-Hodgkin lymphoma; MM, multiple myeloma; CLL, chronic lymphocytic leukemia;
AML, acute myeloid leukemia; CML, chronic myeloid leukemia.
AAMR per 100,000 population, age-adjusted to the 2000 U.S. standard population.
Subtypes shown (NHL, MM, CLL, AML, CML) do not exhaust all hematologic malignancies within C81–C96; therefore totals across subtypes do not equal the overall HM–HF counts.
