# Supplementary material for: Temporal trends, disparities, and ARIMA forecasts of mortality among U.S. adults with coexisting hematologic malignancy and heart failure, 1999–2023, with projections to 2033
Source: Front Oncol. 2026 Apr 22;16:1818278. doi: 10.3389/fonc.2026.1818278 (PMC13143579; doi:10.3389/fonc.2026.1818278)
Supplement: Supplementary file 6 [file Table6.xlsx]

## Sheet: Sheet1
Supplemental Table 6. Geographic Region‐Stratified Hematologic Malignancy-Heart Failure (HM-HF) Deaths in U.S. Adults Aged ≥45 Years, 1999-2023
Variable	Year	Deaths (n)	AAMR	95% CI (Lower)	95% CI (Upper)	SE
Northeast	1999	840	4.13457	3.8549	4.41424	0.142688
Northeast	2000	858	4.17379	3.89441	4.45317	0.142543
Northeast	2001	810	3.89724	3.62863	4.16586	0.137049
Northeast	2002	791	3.75152	3.48988	4.01316	0.133489
Northeast	2003	761	3.59388	3.33807	3.84969	0.130517
Northeast	2004	829	3.87431	3.61003	4.13859	0.134837
Northeast	2005	833	3.80747	3.54806	4.06688	0.132352
Northeast	2006	790	3.6172	3.36394	3.87045	0.129211
Northeast	2007	811	3.6344	3.38305	3.88575	0.128238
Northeast	2008	803	3.56994	3.32142	3.81846	0.126798
Northeast	2009	704	3.07388	2.84513	3.30262	0.116706
Northeast	2010	785	3.3819	3.14294	3.62086	0.121917
Northeast	2011	766	3.2526	3.01954	3.48565	0.118906
Northeast	2012	781	3.19702	2.9698	3.42425	0.115931
Northeast	2013	745	3.05906	2.83609	3.28204	0.113763
Northeast	2014	816	3.31115	3.08017	3.54214	0.117849
Northeast	2015	837	3.3409	3.11072	3.57108	0.117439
Northeast	2016	903	3.59818	3.35926	3.83711	0.1219
Northeast	2017	943	3.66974	3.43158	3.90791	0.121512
Northeast	2018	976	3.6779	3.44427	3.91152	0.119196
Northeast	2019	984	3.70776	3.47338	3.94214	0.11958
Northeast	2020	1154	4.26744	4.01826	4.51663	0.127135
Northeast	2021	1080	4.10984	3.86205	4.35763	0.126423
Northeast	2022	1107	3.97336	3.73771	4.209	0.120228
Northeast	2023	1117	4.01699	3.78012	4.25386	0.120852
Midwest	1999	1142	4.97374	4.68516	5.26232	0.147234
Midwest	2000	1218	5.25722	4.96188	5.55257	0.150685
Midwest	2001	1126	4.81481	4.53339	5.09623	0.143581
Midwest	2002	1171	4.94959	4.66588	5.2333	0.14475
Midwest	2003	1150	4.81894	4.54004	5.09785	0.142297
Midwest	2004	1119	4.61754	4.34655	4.88853	0.138262
Midwest	2005	1104	4.49958	4.23362	4.76554	0.135695
Midwest	2006	1080	4.33094	4.07187	4.59002	0.132181
Midwest	2007	1043	4.13911	3.88681	4.39141	0.128725
Midwest	2008	1058	4.15416	3.9027	4.40561	0.128295
Midwest	2009	1059	4.09898	3.85063	4.34732	0.126706
Midwest	2010	1017	3.89294	3.65191	4.13396	0.122971
Midwest	2011	1034	3.88578	3.64682	4.12473	0.121917
Midwest	2012	1074	3.95685	3.71763	4.19607	0.122051
Midwest	2013	1030	3.70421	3.47531	3.9331	0.116783
Midwest	2014	1102	3.92601	3.69148	4.16055	0.11966
Midwest	2015	1178	4.12436	3.88594	4.36278	0.121644
Midwest	2016	1256	4.35738	4.11322	4.60153	0.124567
Midwest	2017	1240	4.16367	3.92906	4.39828	0.1197
Midwest	2018	1429	4.7514	4.50239	5.00042	0.127048
Midwest	2019	1465	4.8026	4.55408	5.05111	0.126795
Midwest	2020	1723	5.54306	5.2788	5.80731	0.134824
Midwest	2021	1760	5.96246	5.68057	6.24435	0.143822
Midwest	2022	1831	5.87583	5.60426	6.1474	0.138556
Midwest	2023	1821	5.84239	5.57236	6.11243	0.137774
South	1999	1306	3.93547	3.7218	4.14914	0.109017
South	2000	1297	3.87226	3.66136	4.08316	0.107603
South	2001	1263	3.69353	3.48958	3.89747	0.104054
South	2002	1264	3.65904	3.45709	3.86098	0.103033
South	2003	1345	3.8001	3.59644	4.00377	0.103912
South	2004	1375	3.84187	3.63833	4.04541	0.103848
South	2005	1342	3.67093	3.47409	3.86776	0.100426
South	2006	1315	3.50709	3.31704	3.69713	0.0969617
South	2007	1291	3.38183	3.19687	3.56678	0.0943638
South	2008	1257	3.20593	3.02793	3.38393	0.0908169
South	2009	1244	3.13211	2.95742	3.30679	0.0891252
South	2010	1311	3.22248	3.04721	3.39774	0.0894206
South	2011	1213	2.8859	2.72263	3.04917	0.0833012
South	2012	1284	2.95064	2.78828	3.113	0.0828357
South	2013	1458	3.26202	3.09314	3.4309	0.086163
South	2014	1428	3.10181	2.93956	3.26406	0.0827819
South	2015	1467	3.05502	2.89716	3.21289	0.0805451
South	2016	1649	3.35354	3.19031	3.51677	0.0832808
South	2017	1668	3.36055	3.19794	3.52316	0.0829658
South	2018	1831	3.54262	3.37879	3.70645	0.0835875
South	2019	2090	3.90723	3.73864	4.07581	0.0860142
South	2020	2320	4.21924	4.04634	4.39215	0.0882179
South	2021	2505	4.77144	4.58247	4.96041	0.0964141
South	2022	2670	4.80612	4.62258	4.98966	0.0936428
South	2023	2703	4.80563	4.62314	4.98811	0.0931036
West	1999	838	4.51302	4.20717	4.81887	0.156046
West	2000	767	4.08447	3.79528	4.37366	0.147548
West	2001	814	4.16255	3.87612	4.44897	0.146134
West	2002	789	3.97316	3.69555	4.25078	0.141641
West	2003	834	4.12255	3.84242	4.40268	0.142925
West	2004	812	3.92969	3.65901	4.20036	0.138101
West	2005	867	4.07724	3.80528	4.3492	0.138757
West	2006	862	3.9306	3.66735	4.19385	0.134311
West	2007	861	3.83064	3.5737	4.08758	0.13109
West	2008	843	3.67806	3.42838	3.92774	0.127387
West	2009	857	3.61527	3.37156	3.85899	0.124343
West	2010	906	3.75458	3.50841	4.00075	0.125599
West	2011	928	3.73661	3.49393	3.97929	0.123818
West	2012	927	3.59604	3.36211	3.82997	0.119353
West	2013	921	3.46818	3.24174	3.69463	0.115533
West	2014	954	3.50222	3.27776	3.72668	0.114521
West	2015	1050	3.69022	3.4646	3.91583	0.115109
West	2016	1134	3.85449	3.62738	4.08159	0.11587
West	2017	1173	4.00362	3.77217	4.23507	0.118086
West	2018	1305	4.24745	4.01489	4.48	0.11865
West	2019	1295	4.10515	3.87963	4.33067	0.115062
West	2020	1525	4.71605	4.47768	4.95442	0.121618
West	2021	1631	5.28227	5.02326	5.54128	0.132148
West	2022	1652	5.02495	4.78126	5.26865	0.124335
West	2023	1652	4.9347	4.69536	5.17403	0.122109
Abbreviations: AAMR, age-adjusted mortality rate; HM, hematologic malignancy; HF, heart failure; CI, confidence interval;
SE, standard error of the AAMR.
AAMR per 100,000 population, age-adjusted to the 2000 U.S. standard population.
