# Supplementary material for: Temporal trends, disparities, and ARIMA forecasts of mortality among U.S. adults with coexisting hematologic malignancy and heart failure, 1999–2023, with projections to 2033
Source: Front Oncol. 2026 Apr 22;16:1818278. doi: 10.3389/fonc.2026.1818278 (PMC13143579; doi:10.3389/fonc.2026.1818278)
Supplement: Supplementary file 7 [file Table7.xlsx]

## Sheet: Sheet1
Supplemental Table 7. Urban-Rural Status‐Stratified Hematologic Malignancy-Heart Failure (HM-HF) Deaths in U.S. Adults Aged ≥45 Years, 1999-2020
Variable	Year	Deaths (n)	AAMR	95% CI (Lower)	95% CI (Upper)	SE
Medium/small metropolitan	1999	1210	4.18052	3.94485	4.4162	0.120243
Medium/small metropolitan	2000	1315	4.4822	4.23977	4.72464	0.12369
Medium/small metropolitan	2001	1237	4.11661	3.8871	4.34613	0.117099
Medium/small metropolitan	2002	1254	4.12706	3.89859	4.35553	0.116566
Medium/small metropolitan	2003	1287	4.13495	3.90894	4.36097	0.115314
Medium/small metropolitan	2004	1292	4.08389	3.86104	4.30674	0.1137
Medium/small metropolitan	2005	1355	4.20743	3.98305	4.4318	0.114476
Medium/small metropolitan	2006	1312	3.97613	3.76069	4.19156	0.109915
Medium/small metropolitan	2007	1272	3.76106	3.55393	3.9682	0.105679
Medium/small metropolitan	2008	1234	3.5667	3.36707	3.76632	0.101849
Medium/small metropolitan	2009	1252	3.56073	3.36257	3.75889	0.101103
Medium/small metropolitan	2010	1286	3.58602	3.38911	3.78293	0.100465
Medium/small metropolitan	2011	1208	3.31889	3.13055	3.50722	0.096089
Medium/small metropolitan	2012	1326	3.53116	3.33972	3.7226	0.0976717
Medium/small metropolitan	2013	1367	3.51062	3.3229	3.69834	0.0957751
Medium/small metropolitan	2014	1430	3.62368	3.43405	3.8133	0.0967465
Medium/small metropolitan	2015	1485	3.64496	3.45791	3.832	0.0954298
Medium/small metropolitan	2016	1700	4.07033	3.87486	4.2658	0.0997287
Medium/small metropolitan	2017	1729	4.04875	3.85612	4.24137	0.0982785
Medium/small metropolitan	2018	1896	4.31784	4.1221	4.51357	0.0998635
Medium/small metropolitan	2019	1991	4.4591	4.26177	4.65644	0.100682
Medium/small metropolitan	2020	2227	4.8826	4.67821	5.08698	0.104279
Large metropolitan	1999	1974	4.14264	3.9598	4.32548	0.0932843
Large metropolitan	2000	1888	3.90465	3.72837	4.08092	0.0899357
Large metropolitan	2001	1837	3.70714	3.53738	3.87689	0.0866092
Large metropolitan	2002	1856	3.71786	3.54866	3.88706	0.0863285
Large metropolitan	2003	1858	3.68307	3.51543	3.85071	0.0855309
Large metropolitan	2004	1902	3.69675	3.53032	3.86317	0.0849095
Large metropolitan	2005	1840	3.48807	3.32819	3.64794	0.0815699
Large metropolitan	2006	1841	3.427	3.26994	3.58406	0.0801333
Large metropolitan	2007	1839	3.39358	3.23811	3.54905	0.0793204
Large metropolitan	2008	1853	3.33049	3.178	3.48297	0.0777993
Large metropolitan	2009	1744	3.07762	2.93222	3.22302	0.0741851
Large metropolitan	2010	1865	3.21353	3.0665	3.36055	0.075012
Large metropolitan	2011	1922	3.2353	3.08938	3.38121	0.0744475
Large metropolitan	2012	1895	3.08177	2.9414	3.22213	0.0716161
Large metropolitan	2013	1939	3.04695	2.90968	3.18421	0.0700343
Large metropolitan	2014	1957	3.05789	2.92062	3.19516	0.0700351
Large metropolitan	2015	2111	3.18201	3.04435	3.31968	0.0702364
Large metropolitan	2016	2267	3.31549	3.17691	3.45406	0.070701
Large metropolitan	2017	2253	3.24097	3.10543	3.3765	0.0691503
Large metropolitan	2018	2572	3.60538	3.4646	3.74617	0.0718277
Large metropolitan	2019	2692	3.67681	3.53645	3.81716	0.0716092
Large metropolitan	2020	3163	4.23018	4.0813	4.37906	0.0759582
Rural	1999	942	5.15495	4.82545	5.48444	0.168108
Rural	2000	937	5.10097	4.77395	5.42799	0.166849
Rural	2001	939	5.03269	4.71069	5.3547	0.164289
Rural	2002	905	4.85225	4.53581	5.16869	0.16145
Rural	2003	945	5.01243	4.69267	5.33219	0.163143
Rural	2004	941	4.94074	4.62492	5.25657	0.161133
Rural	2005	951	4.91856	4.60572	5.23139	0.159609
Rural	2006	894	4.54408	4.24579	4.84237	0.152188
Rural	2007	895	4.5125	4.21624	4.80876	0.151153
Rural	2008	874	4.39055	4.09862	4.68248	0.148942
Rural	2009	868	4.28279	3.99669	4.5689	0.145973
Rural	2010	868	4.20384	3.92314	4.48454	0.143215
Rural	2011	811	3.87575	3.6077	4.1438	0.136758
Rural	2012	845	3.93319	3.66645	4.19992	0.13609
Rural	2013	848	3.90804	3.64357	4.17251	0.134933
Rural	2014	913	4.19193	3.9183	4.46556	0.139608
Rural	2015	936	4.17487	3.90557	4.44417	0.137396
Rural	2016	975	4.30593	4.03384	4.57801	0.138819
Rural	2017	1042	4.5473	4.26883	4.82577	0.142078
Rural	2018	1073	4.62151	4.34248	4.90054	0.142362
Rural	2019	1151	4.86401	4.58084	5.14718	0.144473
Rural	2020	1332	5.52826	5.22907	5.82745	0.152649
Abbreviations: AAMR, age-adjusted mortality rate; HM, hematologic malignancy; HF, heart failure; CI, confidence interval;
SE, standard error of the AAMR.
AAMR per 100,000 population, age-adjusted to the 2000 U.S. standard population.
