# Supplementary material for: Temporal trends, disparities, and ARIMA forecasts of mortality among U.S. adults with coexisting hematologic malignancy and heart failure, 1999–2023, with projections to 2033
Source: Front Oncol. 2026 Apr 22;16:1818278. doi: 10.3389/fonc.2026.1818278 (PMC13143579; doi:10.3389/fonc.2026.1818278)
Supplement: Supplementary file 8 [file Table8.xlsx]

## Sheet: Sheet1
Supplemental Table 8. State‐Stratified Hematologic Malignancy-Heart Failure (HM-HF) Deaths in U.S. Adults Aged ≥45 Years, 1999-2023
Variable	Year	Deaths (n)	AAMR	95% CI (Lower)	95% CI (Upper)	SE
Alabama	1999	71	4.63579	3.6206	5.8474	0.550884
Alabama	2000	79	5.0952	4.03392	6.35015	0.573721
Alabama	2001	78	4.99408	3.94762	6.23286	0.566152
Alabama	2002	75	4.76543	3.74829	5.97351	0.550843
Alabama	2003	71	4.43273	3.46201	5.59127	0.527204
Alabama	2004	73	4.55948	3.56752	5.74189	0.535485
Alabama	2005	71	4.3734	3.40928	5.52552	0.520867
Alabama	2006	67	4.07468	3.15783	5.17468	0.499652
Alabama	2007	55	3.24211	2.44241	4.22006	0.439106
Alabama	2008	68	3.96182	3.07037	5.03135	0.482434
Alabama	2009	59	3.35224	2.54549	4.33354	0.438853
Alabama	2010	54	3.07273	2.30169	4.01919	0.420332
Alabama	2011	65	3.6317	2.80288	4.6289	0.452133
Alabama	2012	66	3.53678	2.72962	4.50791	0.438328
Alabama	2013	62	3.16392	2.42014	4.06418	0.404924
Alabama	2014	48	2.4811	1.82301	3.29934	0.362112
Alabama	2015	35	1.71843	1.19006	2.40133	0.294948
Alabama	2016	51	2.51932	1.86989	3.32142	0.355524
Alabama	2017	46	2.27141	1.65679	3.03933	0.337426
Alabama	2018	45	2.10104	1.52662	2.82055	0.316037
Alabama	2019	58	2.66882	2.02134	3.45778	0.35357
Alabama	2020	59	2.68357	2.03774	3.46913	0.353003
Alabama	2021	61	2.73438	2.08154	3.52715	0.355469
Alabama	2022	70	2.98312	2.32105	3.77532	0.359186
Alabama	2023	79	3.34811	2.64226	4.18456	0.380506
Alaska	1999	NA	NA	NA	NA	NA
Alaska	2000	NA	NA	NA	NA	NA
Alaska	2001	NA	NA	NA	NA	NA
Alaska	2002	NA	NA	NA	NA	NA
Alaska	2003	NA	NA	NA	NA	NA
Alaska	2004	NA	NA	NA	NA	NA
Alaska	2005	NA	NA	NA	NA	NA
Alaska	2006	NA	NA	NA	NA	NA
Alaska	2007	NA	NA	NA	NA	NA
Alaska	2008	NA	NA	NA	NA	NA
Alaska	2009	NA	NA	NA	NA	NA
Alaska	2010	NA	NA	NA	NA	NA
Alaska	2011	NA	NA	NA	NA	NA
Alaska	2012	NA	NA	NA	NA	NA
Alaska	2013	NA	NA	NA	NA	NA
Alaska	2014	NA	NA	NA	NA	NA
Alaska	2015	NA	NA	NA	NA	NA
Alaska	2016	NA	NA	NA	NA	NA
Alaska	2017	NA	NA	NA	NA	NA
Alaska	2018	NA	NA	NA	NA	NA
Alaska	2019	NA	NA	NA	NA	NA
Alaska	2020	NA	NA	NA	NA	NA
Alaska	2021	10	5.40184	2.32296	8.90859	1.57085
Alaska	2022	NA	NA	NA	NA	NA
Alaska	2023	NA	NA	NA	NA	NA
Arizona	1999	42	2.42461	1.74744	3.27737	0.375821
Arizona	2000	45	2.54117	1.85356	3.40029	0.380552
Arizona	2001	39	2.13109	1.51542	2.91327	0.342317
Arizona	2002	49	2.68173	1.98397	3.54539	0.384665
Arizona	2003	26	1.3626	0.890094	1.99653	0.267929
Arizona	2004	45	2.33582	1.70377	3.12551	0.349612
Arizona	2005	31	1.55233	1.05473	2.20341	0.279396
Arizona	2006	39	1.83953	1.30809	2.51469	0.29597
Arizona	2007	35	1.5833	1.10283	2.20198	0.268368
Arizona	2008	33	1.4853	1.02241	2.08592	0.25966
Arizona	2009	33	1.43469	0.987572	2.01484	0.250409
Arizona	2010	62	2.68208	2.05632	3.43829	0.34152
Arizona	2011	57	2.35698	1.78044	3.06073	0.313782
Arizona	2012	61	2.47227	1.88661	3.18231	0.317936
Arizona	2013	67	2.49275	1.92789	3.1714	0.3062
Arizona	2014	67	2.39069	1.84896	3.04155	0.293571
Arizona	2015	68	2.33273	1.80784	2.96247	0.284806
Arizona	2016	63	2.13232	1.63483	2.73353	0.271656
Arizona	2017	62	2.0441	1.56357	2.62573	0.26074
Arizona	2018	73	2.23097	1.7456	2.80953	0.262394
Arizona	2019	93	2.71361	2.18755	3.32799	0.282361
Arizona	2020	87	2.44558	1.95614	3.02026	0.263007
Arizona	2021	123	3.75095	3.08001	4.42188	0.342316
Arizona	2022	107	3.00741	2.43606	3.57876	0.291505
Arizona	2023	113	3.18062	2.58665	3.77459	0.303046
Arkansas	1999	47	4.62996	3.40191	6.15688	0.675721
Arkansas	2000	54	5.28557	3.97068	6.89651	0.71969
Arkansas	2001	52	5.03338	3.75918	6.60062	0.698165
Arkansas	2002	51	4.94406	3.6812	6.50055	0.692776
Arkansas	2003	51	4.87382	3.6289	6.4082	0.683371
Arkansas	2004	59	5.63726	4.29136	7.27167	0.734639
Arkansas	2005	39	3.71477	2.64157	5.0782	0.595703
Arkansas	2006	42	3.86322	2.78426	5.22196	0.597176
Arkansas	2007	58	5.37498	4.08144	6.9484	0.707402
Arkansas	2008	39	3.53776	2.5157	4.83622	0.567924
Arkansas	2009	47	4.16613	3.0611	5.54008	0.609684
Arkansas	2010	52	4.60914	3.44233	6.04429	0.641361
Arkansas	2011	51	4.28247	3.1886	5.63067	0.602119
Arkansas	2012	55	4.61311	3.46551	6.0191	0.626443
Arkansas	2013	43	3.64584	2.6385	4.91091	0.558984
Arkansas	2014	46	3.67464	2.68032	4.91696	0.54718
Arkansas	2015	34	2.72178	1.87354	3.82239	0.471088
Arkansas	2016	47	3.75439	2.7487	5.00784	0.552357
Arkansas	2017	44	3.31064	2.39591	4.4594	0.502513
Arkansas	2018	58	4.29005	3.24924	5.55827	0.567129
Arkansas	2019	73	5.30034	4.1472	6.67487	0.625075
Arkansas	2020	61	4.29723	3.27926	5.53139	0.552777
Arkansas	2021	81	6.1364	4.8658	7.6373	0.686852
Arkansas	2022	100	7.19031	5.77026	8.61036	0.724513
Arkansas	2023	81	5.75676	4.56477	7.16481	0.643398
California	1999	485	4.98949	4.54508	5.43391	0.226742
California	2000	431	4.36909	3.95641	4.78178	0.210553
California	2001	453	4.46475	4.05326	4.87623	0.209941
California	2002	440	4.25261	3.85484	4.65039	0.202947
California	2003	513	4.86514	4.44363	5.28665	0.215055
California	2004	439	4.0916	3.70787	4.47532	0.195776
California	2005	486	4.45266	4.05606	4.84927	0.202349
California	2006	493	4.3892	4.00033	4.77806	0.1984
California	2007	489	4.28842	3.90707	4.66977	0.194567
California	2008	475	4.07025	3.70218	4.43832	0.18779
California	2009	480	3.98184	3.62312	4.34056	0.183019
California	2010	499	4.0503	3.69204	4.40856	0.182787
California	2011	537	4.28055	3.91501	4.64608	0.186496
California	2012	504	3.84059	3.50163	4.17954	0.172937
California	2013	476	3.54315	3.2214	3.8649	0.164158
California	2014	470	3.36509	3.05667	3.67351	0.157359
California	2015	537	3.75549	3.43342	4.07757	0.164323
California	2016	547	3.73622	3.41878	4.05367	0.161962
California	2017	580	3.91403	3.59138	4.23667	0.164613
California	2018	585	3.81634	3.50298	4.12971	0.15988
California	2019	590	3.78695	3.47805	4.09585	0.157602
California	2020	697	4.39004	4.06087	4.71921	0.167942
California	2021	689	4.54394	4.20176	4.88611	0.174578
California	2022	694	4.28272	3.96222	4.60321	0.163517
California	2023	717	4.40039	4.07685	4.72393	0.165073
Colorado	1999	58	5.1922	3.94265	6.71212	0.684519
Colorado	2000	49	4.39937	3.2547	5.81618	0.628914
Colorado	2001	46	4.00648	2.93327	5.34409	0.591304
Colorado	2002	43	3.60293	2.60744	4.85311	0.551454
Colorado	2003	45	3.67436	2.68011	4.91659	0.549556
Colorado	2004	51	4.10505	3.0565	5.3974	0.577353
Colorado	2005	60	4.5995	3.50137	5.93303	0.597486
Colorado	2006	55	4.19906	3.16332	5.46566	0.566559
Colorado	2007	42	3.01842	2.16608	4.09482	0.4687
Colorado	2008	41	2.91716	2.08405	3.97236	0.458927
Colorado	2009	48	3.29431	2.42896	4.36776	0.477465
Colorado	2010	40	2.63549	1.8741	3.60279	0.420522
Colorado	2011	47	2.90017	2.1233	3.86842	0.429146
Colorado	2012	41	2.61341	1.86704	3.55873	0.41288
Colorado	2013	54	3.17833	2.3808	4.15733	0.43683
Colorado	2014	55	3.17297	2.38363	4.14003	0.432695
Colorado	2015	67	3.67146	2.83356	4.67957	0.454378
Colorado	2016	93	4.97613	4.0014	6.11651	0.52367
Colorado	2017	120	6.39832	5.23889	7.55776	0.591548
Colorado	2018	113	5.74327	4.66872	6.81783	0.548243
Colorado	2019	107	5.14271	4.15489	6.13054	0.503992
Colorado	2020	130	6.19164	5.11623	7.26705	0.548678
Colorado	2021	144	7.23989	6.04236	8.43741	0.610981
Colorado	2022	144	6.54458	5.46533	7.62384	0.55064
Colorado	2023	162	7.26679	6.13374	8.39984	0.578086
Connecticut	1999	64	4.84097	3.72813	6.18182	0.605955
Connecticut	2000	56	4.14968	3.13462	5.38869	0.555736
Connecticut	2001	71	5.11749	3.99681	6.45499	0.608828
Connecticut	2002	53	3.72629	2.79125	4.87406	0.513534
Connecticut	2003	68	4.84992	3.75864	6.1592	0.591683
Connecticut	2004	63	4.37737	3.35609	5.61157	0.554459
Connecticut	2005	74	5.16583	4.04918	6.49525	0.605382
Connecticut	2006	74	4.99149	3.90554	6.28594	0.58637
Connecticut	2007	68	4.66936	3.61128	5.9406	0.573049
Connecticut	2008	70	4.64285	3.60536	5.88592	0.562639
Connecticut	2009	67	4.11797	3.17817	5.24868	0.510685
Connecticut	2010	68	4.50576	3.48476	5.73246	0.554379
Connecticut	2011	50	3.11599	2.29748	4.13134	0.449445
Connecticut	2012	47	2.87581	2.09764	3.84806	0.427714
Connecticut	2013	49	3.11812	2.29107	4.14645	0.455947
Connecticut	2014	60	3.60739	2.7322	4.67381	0.477825
Connecticut	2015	48	2.91908	2.13715	3.89365	0.431923
Connecticut	2016	72	4.42527	3.44313	5.60045	0.533641
Connecticut	2017	63	3.76983	2.8768	4.85253	0.485526
Connecticut	2018	69	4.0434	3.1336	5.13496	0.495278
Connecticut	2019	58	3.1492	2.38517	4.08016	0.418351
Connecticut	2020	71	4.01458	3.12359	5.0807	0.48185
Connecticut	2021	69	3.98686	3.09596	5.05431	0.483553
Connecticut	2022	67	3.85307	2.97996	4.90206	0.472695
Connecticut	2023	71	3.92456	3.05939	4.95845	0.467798
Delaware	1999	NA	NA	NA	NA	NA
Delaware	2000	17	6.80909	3.7405	10.2807	1.56561
Delaware	2001	NA	NA	NA	NA	NA
Delaware	2002	10	4.0087	1.7455	6.69402	1.15469
Delaware	2003	NA	NA	NA	NA	NA
Delaware	2004	NA	NA	NA	NA	NA
Delaware	2005	11	3.85859	1.76489	6.32587	1.06822
Delaware	2006	10	3.41638	1.48621	5.69963	0.98478
Delaware	2007	13	4.36352	2.1584	6.93184	1.12506
Delaware	2008	NA	NA	NA	NA	NA
Delaware	2009	NA	NA	NA	NA	NA
Delaware	2010	NA	NA	NA	NA	NA
Delaware	2011	11	3.23796	1.47694	5.29379	0.898482
Delaware	2012	13	3.78785	1.86679	5.99531	0.980132
Delaware	2013	11	3.10087	1.41643	5.07689	0.859408
Delaware	2014	NA	NA	NA	NA	NA
Delaware	2015	10	2.7117	1.17823	4.51853	0.78238
Delaware	2016	NA	NA	NA	NA	NA
Delaware	2017	NA	NA	NA	NA	NA
Delaware	2018	10	2.48281	1.07868	4.13673	0.716395
Delaware	2019	12	2.57209	1.22079	4.12702	0.689441
Delaware	2020	16	3.53394	1.897	5.38956	0.835171
Delaware	2021	14	3.18507	1.61568	4.95844	0.800709
Delaware	2022	21	4.12612	2.55415	6.30722	0.906287
Delaware	2023	25	5.02774	3.22137	7.48087	1.02447
District of Columbia	1999	NA	NA	NA	NA	NA
District of Columbia	2000	NA	NA	NA	NA	NA
District of Columbia	2001	NA	NA	NA	NA	NA
District of Columbia	2002	NA	NA	NA	NA	NA
District of Columbia	2003	NA	NA	NA	NA	NA
District of Columbia	2004	NA	NA	NA	NA	NA
District of Columbia	2005	NA	NA	NA	NA	NA
District of Columbia	2006	NA	NA	NA	NA	NA
District of Columbia	2007	NA	NA	NA	NA	NA
District of Columbia	2008	NA	NA	NA	NA	NA
District of Columbia	2009	NA	NA	NA	NA	NA
District of Columbia	2010	NA	NA	NA	NA	NA
District of Columbia	2011	NA	NA	NA	NA	NA
District of Columbia	2012	NA	NA	NA	NA	NA
District of Columbia	2013	NA	NA	NA	NA	NA
District of Columbia	2014	NA	NA	NA	NA	NA
District of Columbia	2015	NA	NA	NA	NA	NA
District of Columbia	2016	NA	NA	NA	NA	NA
District of Columbia	2017	NA	NA	NA	NA	NA
District of Columbia	2018	NA	NA	NA	NA	NA
District of Columbia	2019	NA	NA	NA	NA	NA
District of Columbia	2020	NA	NA	NA	NA	NA
District of Columbia	2021	15	7.26481	3.7982	11.1929	1.76868
District of Columbia	2022	NA	NA	NA	NA	NA
District of Columbia	2023	12	5.45479	2.59724	8.78028	1.45793
Florida	1999	193	2.61135	2.23978	2.98293	0.189579
Florida	2000	165	2.16141	1.8312	2.49161	0.168473
Florida	2001	187	2.41777	2.07051	2.76504	0.177176
Florida	2002	183	2.31658	1.97948	2.65368	0.17199
Florida	2003	200	2.52719	2.17624	2.87815	0.17906
Florida	2004	213	2.66489	2.30575	3.02403	0.183234
Florida	2005	212	2.55792	2.2132	2.90263	0.175875
Florida	2006	207	2.47599	2.13825	2.81374	0.172321
Florida	2007	193	2.27616	1.95351	2.59882	0.164619
Florida	2008	184	2.1044	1.8001	2.4087	0.155254
Florida	2009	168	1.90427	1.61597	2.19258	0.147095
Florida	2010	169	1.83574	1.55766	2.11382	0.141877
Florida	2011	176	1.87652	1.59752	2.15553	0.142348
Florida	2012	193	2.01388	1.7269	2.30087	0.14642
Florida	2013	183	1.81182	1.54758	2.07605	0.134813
Florida	2014	210	2.0269	1.75125	2.30255	0.140637
Florida	2015	223	2.07722	1.80146	2.35299	0.140698
Florida	2016	269	2.416	2.124	2.708	0.148979
Florida	2017	255	2.22012	1.94605	2.49419	0.139832
Florida	2018	290	2.47436	2.18694	2.76177	0.146638
Florida	2019	355	2.93048	2.62434	3.23662	0.156193
Florida	2020	424	3.36961	3.04796	3.69126	0.164105
Florida	2021	432	3.57162	3.23326	3.90997	0.172629
Florida	2022	454	3.57773	3.24502	3.91044	0.169749
Florida	2023	476	3.68255	3.34886	4.01624	0.17025
Georgia	1999	86	4.09807	3.27337	5.06734	0.443609
Georgia	2000	73	3.44625	2.69649	4.33997	0.404913
Georgia	2001	59	2.77504	2.1125	3.57961	0.362324
Georgia	2002	70	3.15831	2.45736	3.99703	0.379936
Georgia	2003	70	3.05747	2.3789	3.86941	0.368578
Georgia	2004	78	3.42342	2.70169	4.27869	0.390978
Georgia	2005	60	2.56985	1.9563	3.31493	0.333645
Georgia	2006	77	3.07144	2.41587	3.85007	0.354088
Georgia	2007	62	2.42709	1.85214	3.12416	0.312103
Georgia	2008	70	2.63539	2.04649	3.34099	0.319515
Georgia	2009	71	2.54705	1.98176	3.22344	0.306955
Georgia	2010	69	2.52597	1.96152	3.20228	0.307183
Georgia	2011	58	1.96753	1.48625	2.55499	0.262856
Georgia	2012	77	2.67484	2.10392	3.35294	0.30809
Georgia	2013	96	3.11292	2.51253	3.81354	0.322517
Georgia	2014	73	2.28376	1.78364	2.88065	0.271719
Georgia	2015	84	2.48846	1.97619	3.09294	0.27658
Georgia	2016	84	2.4916	1.97868	3.09684	0.276043
Georgia	2017	91	2.54669	2.04252	3.1376	0.271757
Georgia	2018	111	2.99345	2.42808	3.55882	0.288455
Georgia	2019	125	3.22021	2.64661	3.79381	0.292653
Georgia	2020	115	2.88594	2.35085	3.42104	0.27301
Georgia	2021	140	3.53917	2.9391	4.13924	0.306157
Georgia	2022	156	3.77139	3.17164	4.37114	0.305995
Georgia	2023	151	3.60065	3.0166	4.18469	0.297981
Hawaii	1999	10	2.60348	1.13393	4.34863	0.749772
Hawaii	2000	12	3.06029	1.45906	4.93254	0.816951
Hawaii	2001	10	2.51276	1.09547	4.20114	0.723104
Hawaii	2002	11	2.66913	1.22185	4.37946	0.738408
Hawaii	2003	10	2.29805	1.00166	3.84139	0.66142
Hawaii	2004	15	3.25335	1.70717	5.03085	0.788867
Hawaii	2005	11	2.42513	1.10918	3.97563	0.671402
Hawaii	2006	10	2.09827	0.914696	3.50787	0.603866
Hawaii	2007	10	2.08321	0.906986	3.4783	0.600113
Hawaii	2008	12	2.35231	1.1189	3.78257	0.629292
Hawaii	2009	16	2.92648	1.57005	4.46065	0.692057
Hawaii	2010	14	2.70955	1.37896	4.23197	0.678875
Hawaii	2011	14	2.5159	1.27489	3.9126	0.633165
Hawaii	2012	NA	NA	NA	NA	NA
Hawaii	2013	NA	NA	NA	NA	NA
Hawaii	2014	NA	NA	NA	NA	NA
Hawaii	2015	18	2.83342	1.56417	4.29909	0.647578
Hawaii	2016	11	1.92474	0.849512	3.25788	0.548587
Hawaii	2017	20	2.84788	1.71462	4.4473	0.652335
Hawaii	2018	21	3.04777	1.86167	4.70703	0.676987
Hawaii	2019	13	1.9231	0.926354	3.13165	0.508546
Hawaii	2020	17	2.39461	1.29837	3.68879	0.559307
Hawaii	2021	16	2.33786	1.25105	3.55435	0.554497
Hawaii	2022	27	3.29719	2.15382	4.83114	0.642123
Hawaii	2023	19	2.44472	1.39641	3.62195	0.534849
Idaho	1999	21	5.29669	3.27875	8.09657	1.15585
Idaho	2000	14	3.70862	1.89394	5.81241	0.925862
Idaho	2001	17	4.33631	2.38761	6.5623	0.994233
Idaho	2002	19	4.68602	2.68182	6.95598	1.02255
Idaho	2003	24	5.52096	3.53739	8.21475	1.12825
Idaho	2004	15	3.55997	1.8679	5.50451	0.863302
Idaho	2005	20	4.3598	2.6631	6.73336	0.977551
Idaho	2006	11	2.6016	1.1907	4.26782	0.719847
Idaho	2007	18	3.65161	2.04402	5.45074	0.820197
Idaho	2008	22	4.50482	2.82312	6.82034	0.963482
Idaho	2009	15	3.11354	1.63021	4.80406	0.7568
Idaho	2010	29	5.48471	3.67322	7.87697	1.02658
Idaho	2011	17	3.28543	1.80384	4.95783	0.755909
Idaho	2012	25	4.52815	2.90127	6.73752	0.915529
Idaho	2013	14	2.64798	1.34738	4.13507	0.663567
Idaho	2014	16	2.73857	1.46704	4.16801	0.648736
Idaho	2015	29	4.72203	3.13774	6.82465	0.885072
Idaho	2016	31	4.78929	3.23133	6.837	0.868424
Idaho	2017	40	6.05806	4.30789	8.28155	0.966987
Idaho	2018	42	5.96346	4.2795	8.09009	0.928999
Idaho	2019	32	4.44839	3.02246	6.31414	0.793417
Idaho	2020	50	6.74441	4.98958	8.91645	0.962164
Idaho	2021	75	10.3874	8.12751	13.0812	1.21996
Idaho	2022	54	6.98334	5.23101	9.13434	0.95771
Idaho	2023	57	7.07651	5.33102	9.21107	0.951859
Illinois	1999	188	4.53125	3.88316	5.17934	0.330658
Illinois	2000	220	5.26699	4.57074	5.96323	0.355227
Illinois	2001	185	4.3647	3.73537	4.99402	0.321085
Illinois	2002	200	4.66192	4.01509	5.30874	0.330011
Illinois	2003	195	4.56268	3.92144	5.20393	0.327166
Illinois	2004	185	4.24617	3.63326	4.85908	0.312711
Illinois	2005	174	3.96405	3.37382	4.55428	0.301138
Illinois	2006	161	3.62855	3.06575	4.19135	0.287142
Illinois	2007	179	3.94631	3.36595	4.52666	0.2961
Illinois	2008	156	3.48179	2.93302	4.03055	0.279982
Illinois	2009	185	3.98334	3.40507	4.56161	0.295036
Illinois	2010	163	3.48246	2.94293	4.02199	0.27527
Illinois	2011	150	3.15661	2.64658	3.66664	0.26022
Illinois	2012	148	3.14718	2.63493	3.65944	0.261354
Illinois	2013	154	3.13416	2.63295	3.63537	0.255719
Illinois	2014	180	3.54671	3.0203	4.07313	0.268581
Illinois	2015	174	3.41492	2.90048	3.92936	0.26247
Illinois	2016	158	3.0823	2.59512	3.56947	0.248558
Illinois	2017	150	2.78934	2.33705	3.24162	0.230757
Illinois	2018	180	3.29311	2.80651	3.77971	0.248265
Illinois	2019	192	3.49516	2.99439	3.99592	0.255493
Illinois	2020	218	3.90024	3.3776	4.42288	0.266652
Illinois	2021	241	4.48125	3.90881	5.05369	0.29206
Illinois	2022	247	4.38925	3.8372	4.94129	0.281655
Illinois	2023	221	4.01275	3.48009	4.54541	0.271764
Indiana	1999	91	4.41057	3.55113	5.41522	0.462546
Indiana	2000	92	4.42903	3.57042	5.43181	0.462018
Indiana	2001	89	4.2311	3.39791	5.20675	0.448517
Indiana	2002	95	4.4576	3.60647	5.44919	0.457619
Indiana	2003	112	5.24312	4.27181	6.21444	0.495569
Indiana	2004	105	4.81218	3.89047	5.73388	0.470258
Indiana	2005	105	4.78279	3.86747	5.69812	0.467003
Indiana	2006	93	4.11997	3.32535	5.04725	0.428133
Indiana	2007	91	4.00114	3.22148	4.91252	0.420195
Indiana	2008	78	3.33656	2.63741	4.16419	0.378922
Indiana	2009	86	3.69025	2.94762	4.56307	0.399287
Indiana	2010	86	3.67162	2.93275	4.54004	0.398226
Indiana	2011	111	4.48845	3.64635	5.33056	0.429646
Indiana	2012	104	4.23967	3.41689	5.06245	0.419786
Indiana	2013	121	4.74322	3.89021	5.59624	0.435211
Indiana	2014	106	4.20814	3.39857	5.01772	0.413048
Indiana	2015	110	4.28441	3.47396	5.09485	0.413491
Indiana	2016	124	4.64862	3.82206	5.47517	0.421711
Indiana	2017	127	4.69237	3.86628	5.51845	0.421473
Indiana	2018	145	5.15922	4.31164	6.0068	0.43244
Indiana	2019	159	5.64023	4.75666	6.5238	0.450802
Indiana	2020	186	6.42611	5.4944	7.35782	0.475363
Indiana	2021	151	5.49494	4.60945	6.38044	0.451784
Indiana	2022	174	5.96155	5.06839	6.8547	0.45569
Indiana	2023	155	5.33297	4.48619	6.17975	0.432031
Iowa	1999	61	4.77785	3.64602	6.15004	0.614285
Iowa	2000	55	4.25969	3.20001	5.55796	0.578725
Iowa	2001	56	4.27244	3.2186	5.56118	0.575199
Iowa	2002	68	5.1315	3.97686	6.5168	0.627207
Iowa	2003	50	3.73269	2.76148	4.93481	0.530897
Iowa	2004	54	4.10311	3.07352	5.36695	0.563247
Iowa	2005	62	4.68111	3.58068	6.01308	0.599558
Iowa	2006	44	3.23608	2.34195	4.35897	0.493619
Iowa	2007	53	3.95149	2.95117	5.18187	0.548436
Iowa	2008	58	4.25042	3.21922	5.50692	0.564883
Iowa	2009	45	3.32577	2.4165	4.46468	0.502635
Iowa	2010	44	3.15387	2.28245	4.24823	0.482898
Iowa	2011	54	4.02598	3.01574	5.26606	0.554848
Iowa	2012	66	4.75027	3.65828	6.066	0.593671
Iowa	2013	52	3.5884	2.66338	4.73088	0.505693
Iowa	2014	59	4.13798	3.13406	5.36125	0.547424
Iowa	2015	63	4.24501	3.23941	5.46418	0.545794
Iowa	2016	88	5.89364	4.7076	7.2876	0.639325
Iowa	2017	85	5.75054	4.56673	7.1474	0.638253
Iowa	2018	104	6.83536	5.50144	8.16929	0.680575
Iowa	2019	83	5.5151	4.37315	6.86404	0.616648
Iowa	2020	119	7.63409	6.245	9.02318	0.708719
Iowa	2021	116	8.21698	6.70513	9.72883	0.771353
Iowa	2022	104	6.80348	5.47932	8.12764	0.675591
Iowa	2023	142	9.34047	7.78572	10.8952	0.79324
Kansas	1999	60	5.92697	4.52293	7.6292	0.768185
Kansas	2000	58	5.55073	4.20407	7.19164	0.732283
Kansas	2001	55	5.29663	3.97899	6.91094	0.717991
Kansas	2002	46	4.45359	3.26061	5.94046	0.659513
Kansas	2003	59	5.5739	4.23248	7.20554	0.729228
Kansas	2004	49	4.61989	3.40634	6.12528	0.663485
Kansas	2005	46	4.33946	3.16525	5.80654	0.643409
Kansas	2006	47	4.27843	3.13236	5.70682	0.628645
Kansas	2007	44	3.96252	2.86768	5.33748	0.602824
Kansas	2008	51	4.6616	3.45993	6.14576	0.658407
Kansas	2009	43	3.84132	2.76848	5.19235	0.591501
Kansas	2010	43	3.83251	2.76213	5.18044	0.590626
Kansas	2011	44	3.89103	2.81594	5.24117	0.594715
Kansas	2012	41	3.3819	2.41606	4.6052	0.535363
Kansas	2013	36	2.9809	2.07631	4.14571	0.504874
Kansas	2014	53	4.46661	3.3257	5.87279	0.623154
Kansas	2015	49	4.16362	3.05926	5.53674	0.604882
Kansas	2016	44	3.39566	2.45744	4.57392	0.520059
Kansas	2017	48	3.80758	2.78764	5.07877	0.558828
Kansas	2018	52	4.09142	3.04635	5.37949	0.575451
Kansas	2019	73	5.65209	4.41434	7.12932	0.670834
Kansas	2020	74	5.81023	4.54616	7.31699	0.685346
Kansas	2021	58	4.6592	3.52883	6.03656	0.619074
Kansas	2022	55	4.23591	3.18214	5.52693	0.574913
Kansas	2023	56	4.22277	3.18118	5.49653	0.569848
Kentucky	1999	57	4.19298	3.17572	5.43251	0.556027
Kentucky	2000	74	5.40938	4.24755	6.79099	0.629442
Kentucky	2001	66	4.80652	3.71736	6.11509	0.59233
Kentucky	2002	65	4.73223	3.65224	6.0316	0.587684
Kentucky	2003	62	4.45196	3.41327	5.70719	0.566307
Kentucky	2004	64	4.51001	3.47325	5.7592	0.565355
Kentucky	2005	67	4.58986	3.5498	5.83945	0.562899
Kentucky	2006	56	3.72006	2.80247	4.84218	0.49957
Kentucky	2007	65	4.31547	3.33059	5.50041	0.537147
Kentucky	2008	54	3.51121	2.63015	4.59274	0.480222
Kentucky	2009	69	4.42302	3.43466	5.60724	0.53565
Kentucky	2010	69	4.39198	3.41055	5.56788	0.53187
Kentucky	2011	68	4.1267	3.19815	5.24075	0.504105
Kentucky	2012	47	2.88527	2.11239	3.84855	0.423934
Kentucky	2013	74	4.39484	3.44485	5.52585	0.515256
Kentucky	2014	71	4.05113	3.15202	5.12695	0.48629
Kentucky	2015	67	3.90594	3.02086	4.96933	0.481553
Kentucky	2016	94	5.14233	4.14544	6.30661	0.5359
Kentucky	2017	99	5.49009	4.45208	6.69747	0.557577
Kentucky	2018	102	5.39674	4.3398	6.45368	0.539255
Kentucky	2019	114	6.01362	4.89943	7.12782	0.568466
Kentucky	2020	136	6.96845	5.78462	8.15229	0.603997
Kentucky	2021	168	8.93918	7.56761	10.3107	0.699781
Kentucky	2022	154	7.93908	6.67287	9.20529	0.646025
Kentucky	2023	139	7.11524	5.91913	8.31134	0.610258
Louisiana	1999	41	2.98156	2.13963	4.04482	0.466584
Louisiana	2000	31	2.20649	1.4992	3.13193	0.397437
Louisiana	2001	39	2.82338	2.0077	3.85964	0.452692
Louisiana	2002	47	3.36224	2.47044	4.47107	0.491266
Louisiana	2003	52	3.61908	2.70291	4.74595	0.502894
Louisiana	2004	41	2.78266	1.99689	3.77498	0.435764
Louisiana	2005	41	2.82393	2.02651	3.83097	0.442259
Louisiana	2006	42	2.91808	2.10309	3.9444	0.452962
Louisiana	2007	40	2.74625	1.96195	3.73963	0.436614
Louisiana	2008	54	3.64519	2.7305	4.76798	0.498361
Louisiana	2009	46	3.04142	2.21844	4.06966	0.45094
Louisiana	2010	41	2.62777	1.87731	3.57829	0.414148
Louisiana	2011	41	2.60084	1.85806	3.54161	0.409938
Louisiana	2012	38	2.28926	1.61184	3.15544	0.374936
Louisiana	2013	46	2.81189	2.05102	3.76253	0.417712
Louisiana	2014	47	2.75959	2.02038	3.68091	0.407679
Louisiana	2015	43	2.45271	1.7677	3.31536	0.378805
Louisiana	2016	47	2.64582	1.93708	3.52915	0.391079
Louisiana	2017	59	3.16429	2.40277	4.09057	0.416636
Louisiana	2018	58	3.08533	2.3368	3.99742	0.410017
Louisiana	2019	75	3.86837	3.03219	4.8639	0.451496
Louisiana	2020	71	3.63622	2.8292	4.60185	0.436911
Louisiana	2021	78	4.09459	3.22609	5.12499	0.470467
Louisiana	2022	87	4.50819	3.60096	5.57447	0.489006
Louisiana	2023	74	3.79413	2.96868	4.77806	0.446609
Maine	1999	18	3.79575	2.13285	5.68762	0.848418
Maine	2000	20	3.95368	2.41502	6.10614	0.884372
Maine	2001	21	4.0964	2.53575	6.26179	0.89416
Maine	2002	25	4.78907	3.09924	7.06962	0.958232
Maine	2003	18	3.55368	1.99654	5.32412	0.794457
Maine	2004	19	3.71599	2.12662	5.51592	0.810902
Maine	2005	20	3.63981	2.2233	5.62139	0.814994
Maine	2006	19	3.59518	2.05645	5.33392	0.785068
Maine	2007	24	4.22429	2.70658	6.2854	0.864012
Maine	2008	25	4.25569	2.75407	6.28225	0.85534
Maine	2009	21	3.54439	2.19405	5.418	0.777126
Maine	2010	23	3.73609	2.36835	5.60597	0.783191
Maine	2011	21	3.39318	2.10045	5.18685	0.743685
Maine	2012	22	3.53052	2.21254	5.34524	0.758124
Maine	2013	24	3.5845	2.29666	5.33345	0.73547
Maine	2014	24	3.53645	2.26587	5.26195	0.726693
Maine	2015	32	4.80303	3.26342	6.81752	0.857601
Maine	2016	25	3.70035	2.39468	5.46246	0.746267
Maine	2017	35	5.17219	3.58189	7.22761	0.883531
Maine	2018	25	3.45194	2.23392	5.09576	0.69518
Maine	2019	25	3.46604	2.22076	5.15719	0.703782
Maine	2020	36	5.09538	3.54914	7.08645	0.857582
Maine	2021	28	3.83884	2.52984	5.58532	0.733653
Maine	2022	33	3.99466	2.74972	5.60998	0.700704
Maine	2023	30	3.8193	2.57688	5.45227	0.701478
Maryland	1999	81	5.0342	3.99786	6.25705	0.560595
Maryland	2000	68	4.19545	3.25793	5.31874	0.51015
Maryland	2001	74	4.39584	3.4517	5.51858	0.511758
Maryland	2002	74	4.33964	3.40757	5.44802	0.506083
Maryland	2003	70	4.02089	3.13448	5.08015	0.482029
Maryland	2004	73	4.17226	3.27038	5.24599	0.489121
Maryland	2005	71	3.83582	2.99021	4.84633	0.457627
Maryland	2006	50	2.64049	1.95346	3.49085	0.375911
Maryland	2007	59	3.10984	2.36142	4.02018	0.406817
Maryland	2008	54	2.81076	2.10545	3.67653	0.384355
Maryland	2009	52	2.59409	1.93148	3.41076	0.362179
Maryland	2010	52	2.56367	1.90883	3.37076	0.359127
Maryland	2011	48	2.39492	1.75969	3.18474	0.34952
Maryland	2012	47	2.13529	1.56331	2.84818	0.316355
Maryland	2013	49	2.19567	1.61891	2.91113	0.317311
Maryland	2014	62	2.65496	2.02603	3.41747	0.341386
Maryland	2015	50	2.11999	1.56311	2.81079	0.305523
Maryland	2016	64	2.64855	2.03062	3.39531	0.335957
Maryland	2017	79	3.22696	2.54665	4.03315	0.366976
Maryland	2018	91	3.56662	2.86428	4.38905	0.378531
Maryland	2019	85	3.25708	2.59423	4.03764	0.357812
Maryland	2020	121	4.70116	3.8553	5.54702	0.431559
Maryland	2021	128	5.01557	4.13651	5.89462	0.448496
Maryland	2022	131	4.89761	4.05301	5.7422	0.430917
Maryland	2023	146	5.44991	4.56026	6.33957	0.453906
Massachusetts	1999	85	3.48214	2.7814	4.30574	0.378262
Massachusetts	2000	84	3.48041	2.77612	4.30899	0.380764
Massachusetts	2001	97	3.89808	3.16107	4.75534	0.396571
Massachusetts	2002	70	2.84817	2.22029	3.59849	0.34159
Massachusetts	2003	89	3.52516	2.82729	4.34311	0.375001
Massachusetts	2004	89	3.50092	2.80784	4.31324	0.372466
Massachusetts	2005	98	3.93722	3.19281	4.80309	0.400146
Massachusetts	2006	82	3.19479	2.53711	3.97083	0.355171
Massachusetts	2007	80	3.00835	2.38174	3.74931	0.339161
Massachusetts	2008	76	2.8654	2.25381	3.59181	0.331691
Massachusetts	2009	94	3.44793	2.77951	4.22857	0.35978
Massachusetts	2010	86	3.17799	2.53489	3.93457	0.346947
Massachusetts	2011	99	3.66459	2.96831	4.47508	0.373429
Massachusetts	2012	80	2.81061	2.21807	3.51278	0.319706
Massachusetts	2013	85	2.93616	2.33521	3.64453	0.325095
Massachusetts	2014	111	3.81917	3.09514	4.54319	0.3694
Massachusetts	2015	125	4.18081	3.43327	4.92835	0.381398
Massachusetts	2016	122	3.97573	3.25732	4.69415	0.366539
Massachusetts	2017	141	4.52888	3.76776	5.29	0.388325
Massachusetts	2018	131	4.11592	3.40129	4.83055	0.364609
Massachusetts	2019	127	3.93652	3.24341	4.62962	0.353625
Massachusetts	2020	164	5.06061	4.27868	5.84254	0.398943
Massachusetts	2021	139	4.53632	3.77358	5.29906	0.389154
Massachusetts	2022	131	3.90936	3.23703	4.5817	0.343028
Massachusetts	2023	156	4.75888	4.00931	5.50845	0.382433
Michigan	1999	157	4.77318	4.02597	5.52038	0.381227
Michigan	2000	181	5.43669	4.64432	6.22907	0.404271
Michigan	2001	163	4.84168	4.09824	5.58513	0.379309
Michigan	2002	169	4.92399	4.18082	5.66716	0.379168
Michigan	2003	166	4.75189	4.02853	5.47525	0.369063
Michigan	2004	170	4.78267	4.06299	5.50234	0.36718
Michigan	2005	146	4.0915	3.42757	4.75543	0.33874
Michigan	2006	159	4.35576	3.67704	5.03449	0.346288
Michigan	2007	133	3.61084	2.99527	4.22642	0.31407
Michigan	2008	150	3.97986	3.34076	4.61896	0.32607
Michigan	2009	147	3.83197	3.20941	4.45453	0.317633
Michigan	2010	157	3.95106	3.3282	4.57393	0.317788
Michigan	2011	153	3.81174	3.2032	4.42027	0.310478
Michigan	2012	158	3.91935	3.30173	4.53697	0.31511
Michigan	2013	148	3.55927	2.97769	4.14084	0.296721
Michigan	2014	161	3.87507	3.26846	4.48168	0.309495
Michigan	2015	162	3.81085	3.21591	4.40579	0.303539
Michigan	2016	167	3.83312	3.2441	4.42215	0.300525
Michigan	2017	170	3.83858	3.25443	4.42274	0.298039
Michigan	2018	188	4.21545	3.60632	4.82457	0.310778
Michigan	2019	180	3.93265	3.35367	4.51163	0.295398
Michigan	2020	201	4.32456	3.71972	4.9294	0.308592
Michigan	2021	240	5.38807	4.69752	6.07862	0.352323
Michigan	2022	261	5.64649	4.95553	6.33746	0.352534
Michigan	2023	225	4.87182	4.22829	5.51535	0.328333
Minnesota	1999	86	4.94894	3.95301	6.11946	0.535355
Minnesota	2000	85	4.91388	3.91951	6.08372	0.534962
Minnesota	2001	101	5.72626	4.60519	6.84734	0.571975
Minnesota	2002	99	5.59211	4.53995	6.81499	0.564429
Minnesota	2003	75	4.08802	3.20999	5.13214	0.474837
Minnesota	2004	72	3.94754	3.08307	4.97927	0.468294
Minnesota	2005	92	4.86498	3.91699	5.97312	0.510436
Minnesota	2006	102	5.3591	4.31073	6.40748	0.534886
Minnesota	2007	97	5.00827	4.05199	6.12237	0.513169
Minnesota	2008	99	5.08296	4.12193	6.20081	0.515969
Minnesota	2009	83	4.1804	3.31982	5.19586	0.464012
Minnesota	2010	100	4.97693	3.98964	5.96422	0.50372
Minnesota	2011	96	4.555	3.67648	5.5802	0.471885
Minnesota	2012	108	5.00407	4.04642	5.96173	0.488599
Minnesota	2013	115	5.15062	4.19434	6.10691	0.4879
Minnesota	2014	103	4.70081	3.77839	5.62322	0.47062
Minnesota	2015	131	5.71422	4.71966	6.70877	0.507425
Minnesota	2016	143	6.19207	5.1619	7.22224	0.525597
Minnesota	2017	154	6.6374	5.57396	7.70084	0.542571
Minnesota	2018	190	7.80924	6.68503	8.93346	0.57358
Minnesota	2019	187	7.60222	6.49946	8.70498	0.562632
Minnesota	2020	215	8.46877	7.3232	9.61434	0.584474
Minnesota	2021	245	10.2403	8.94535	11.5352	0.66067
Minnesota	2022	239	9.24355	8.06114	10.426	0.603273
Minnesota	2023	260	10.0474	8.82045	11.2743	0.625992
Mississippi	1999	44	4.81857	3.50117	6.46869	0.726878
Mississippi	2000	52	5.61481	4.19342	7.3631	0.779412
Mississippi	2001	43	4.53718	3.28356	6.11153	0.692463
Mississippi	2002	44	4.67222	3.39484	6.27222	0.705149
Mississippi	2003	61	6.38203	4.88174	8.19797	0.818219
Mississippi	2004	39	4.0951	2.91203	5.59813	0.656885
Mississippi	2005	66	6.67071	5.15913	8.48681	0.823547
Mississippi	2006	58	5.79551	4.38946	7.50878	0.764673
Mississippi	2007	46	4.54433	3.32704	6.0615	0.673464
Mississippi	2008	49	4.76895	3.51624	6.32292	0.685854
Mississippi	2009	43	4.15763	2.99645	5.61991	0.637962
Mississippi	2010	56	5.42574	4.08743	7.06236	0.729791
Mississippi	2011	36	3.33467	2.32273	4.63772	0.560296
Mississippi	2012	31	2.81579	1.89981	4.0197	0.510041
Mississippi	2013	56	5.03283	3.79143	6.55093	0.677387
Mississippi	2014	42	3.69169	2.64923	5.00819	0.575321
Mississippi	2015	49	4.18203	3.08349	5.54474	0.601983
Mississippi	2016	55	4.59575	3.45247	5.99645	0.626051
Mississippi	2017	58	5.05628	3.82958	6.55102	0.67053
Mississippi	2018	49	3.95171	2.91368	5.23938	0.570519
Mississippi	2019	72	5.78329	4.51681	7.29481	0.687925
Mississippi	2020	78	6.04713	4.76448	7.5689	0.693121
Mississippi	2021	87	7.11828	5.67783	8.81293	0.774761
Mississippi	2022	92	7.20502	5.7937	8.8562	0.75838
Mississippi	2023	79	6.22553	4.91306	7.78085	0.709057
Missouri	1999	94	4.51221	3.64631	5.52181	0.466114
Missouri	2000	114	5.39189	4.4009	6.38289	0.50561
Missouri	2001	108	5.08101	4.12211	6.03991	0.489234
Missouri	2002	110	5.14062	4.1791	6.10214	0.490572
Missouri	2003	107	4.93976	4.00315	5.87638	0.477863
Missouri	2004	102	4.66024	3.7548	5.56567	0.461956
Missouri	2005	95	4.29718	3.47668	5.25309	0.441495
Missouri	2006	83	3.71701	2.96056	4.60779	0.408869
Missouri	2007	75	3.28105	2.58074	4.11283	0.379906
Missouri	2008	79	3.48669	2.76045	4.34547	0.393225
Missouri	2009	91	3.87456	3.11561	4.7625	0.407564
Missouri	2010	86	3.63261	2.90159	4.4918	0.393685
Missouri	2011	74	3.05433	2.39411	3.84037	0.357506
Missouri	2012	86	3.52424	2.81502	4.35779	0.383153
Missouri	2013	72	2.94196	2.2977	3.71087	0.349195
Missouri	2014	71	2.7445	2.13947	3.46751	0.328676
Missouri	2015	74	2.77681	2.17658	3.49143	0.325354
Missouri	2016	96	3.69546	2.9863	4.52232	0.381012
Missouri	2017	94	3.38208	2.72978	4.14329	0.351605
Missouri	2018	120	4.33833	3.5569	5.11977	0.398693
Missouri	2019	96	3.36135	2.71953	4.10908	0.345541
Missouri	2020	119	4.16063	3.40893	4.91233	0.38352
Missouri	2021	121	4.48906	3.67846	5.29966	0.41357
Missouri	2022	123	4.26399	3.50441	5.02358	0.387543
Missouri	2023	123	4.38389	3.60035	5.16743	0.399766
Montana	1999	19	5.99229	3.43029	8.89733	1.30714
Montana	2000	13	4.15143	2.05404	6.59669	1.07009
Montana	2001	17	5.23498	2.88206	7.92128	1.20047
Montana	2002	20	5.78232	3.53202	8.93033	1.2937
Montana	2003	14	4.18095	2.13413	6.54954	1.0443
Montana	2004	16	4.65182	2.50303	7.11133	1.09632
Montana	2005	12	3.46777	1.65274	5.58729	0.926034
Montana	2006	23	5.94858	3.77087	8.92579	1.24501
Montana	2007	19	5.08736	2.9066	7.53899	1.11263
Montana	2008	15	3.95858	2.07372	6.11104	0.961664
Montana	2009	15	4.05995	2.12656	6.26675	0.986425
Montana	2010	15	3.84207	2.01264	5.93104	0.933383
Montana	2011	16	4.05492	2.17412	6.17687	0.959592
Montana	2012	14	3.43896	1.7506	5.37251	0.861409
Montana	2013	13	3.3241	1.63659	5.25601	0.860976
Montana	2014	14	3.05172	1.55222	4.76368	0.765051
Montana	2015	15	3.23666	1.69184	4.98567	0.788173
Montana	2016	16	3.6585	1.96153	5.57289	0.865798
Montana	2017	18	4.04515	2.26433	6.03822	0.908584
Montana	2018	20	4.12214	2.51792	6.36631	0.928438
Montana	2019	19	3.79079	2.16154	5.60649	0.831251
Montana	2020	26	4.92032	3.2141	7.2094	0.971263
Montana	2021	25	5.02567	3.25236	7.4189	1.01403
Montana	2022	34	6.37434	4.38778	8.95194	1.10739
Montana	2023	31	5.99004	4.04148	8.55114	1.09644
Nebraska	1999	33	5.05199	3.47754	7.09486	0.8832
Nebraska	2000	33	4.84826	3.3373	6.80875	0.848016
Nebraska	2001	31	4.51996	3.07109	6.41572	0.816086
Nebraska	2002	37	5.30141	3.73267	7.30731	0.876601
Nebraska	2003	32	4.71823	3.22727	6.66073	0.838505
Nebraska	2004	30	4.36236	2.94329	6.22753	0.800528
Nebraska	2005	38	5.1679	3.63867	7.12328	0.843932
Nebraska	2006	37	5.11069	3.59838	7.04442	0.845175
Nebraska	2007	37	5.1153	3.5827	7.08172	0.848039
Nebraska	2008	40	5.49777	3.90946	7.51562	0.876375
Nebraska	2009	33	4.54343	3.10771	6.41396	0.797953
Nebraska	2010	39	5.0523	3.57531	6.93469	0.817657
Nebraska	2011	41	5.37118	3.83723	7.31404	0.849968
Nebraska	2012	43	5.77234	4.16018	7.80253	0.890977
Nebraska	2013	28	3.56955	2.35237	5.19352	0.684054
Nebraska	2014	35	4.34049	3.00592	6.06539	0.743328
Nebraska	2015	43	5.57533	4.0182	7.53623	0.863234
Nebraska	2016	56	6.93394	5.20898	9.04726	0.941271
Nebraska	2017	45	5.48113	3.98259	7.35814	0.829816
Nebraska	2018	50	5.93502	4.39079	7.8464	0.85093
Nebraska	2019	59	6.90331	5.2285	8.94406	0.912265
Nebraska	2020	64	7.63689	5.86842	9.77087	0.965172
Nebraska	2021	71	8.75269	6.81012	11.0771	1.05034
Nebraska	2022	70	8.15159	6.34243	10.3163	0.983898
Nebraska	2023	85	10.1659	8.10871	12.5861	1.10593
Nevada	1999	NA	NA	NA	NA	NA
Nevada	2000	25	4.67697	2.96478	7.01774	0.968181
Nevada	2001	20	3.25393	1.9591	5.08141	0.741933
Nevada	2002	NA	NA	NA	NA	NA
Nevada	2003	16	2.86904	1.51601	4.46754	0.690322
Nevada	2004	21	3.00179	1.83359	4.63603	0.669728
Nevada	2005	20	2.93132	1.76486	4.57761	0.666879
Nevada	2006	13	2.01109	0.986754	3.16903	0.52262
Nevada	2007	13	1.76283	0.850079	2.87379	0.465687
Nevada	2008	11	1.655	0.731596	2.80568	0.471126
Nevada	2009	17	2.2664	1.22296	3.47455	0.532367
Nevada	2010	NA	NA	NA	NA	NA
Nevada	2011	NA	NA	NA	NA	NA
Nevada	2012	17	1.87522	1.01375	2.88017	0.439521
Nevada	2013	10	1.06588	0.458733	1.75924	0.30977
Nevada	2014	11	1.32331	0.602501	2.15954	0.36776
Nevada	2015	18	1.85505	1.02688	2.82237	0.422533
Nevada	2016	17	1.62624	0.88057	2.50178	0.380444
Nevada	2017	18	1.66511	0.921625	2.53307	0.379331
Nevada	2018	17	1.47558	0.798982	2.26998	0.345201
Nevada	2019	17	1.53224	0.83867	2.30507	0.353864
Nevada	2020	34	2.52502	1.7381	3.54607	0.442658
Nevada	2021	45	3.5948	2.60156	4.84216	0.548455
Nevada	2022	48	3.63303	2.6694	4.83116	0.531926
Nevada	2023	57	4.29705	3.23714	5.59321	0.579737
New Hampshire	1999	16	4.22878	2.27671	6.46835	0.995951
New Hampshire	2000	NA	NA	NA	NA	NA
New Hampshire	2001	14	3.55993	1.81701	5.57632	0.889246
New Hampshire	2002	24	5.68657	3.6435	8.46116	1.16154
New Hampshire	2003	20	4.54457	2.77596	7.01873	1.01862
New Hampshire	2004	20	4.39318	2.68349	6.78492	0.987585
New Hampshire	2005	24	5.33093	3.41563	7.93199	1.0914
New Hampshire	2006	19	4.19505	2.39593	6.21444	0.91792
New Hampshire	2007	11	2.37517	1.08429	3.88642	0.65861
New Hampshire	2008	18	3.97126	2.22615	5.9364	0.890364
New Hampshire	2009	18	3.82796	2.14235	5.71294	0.860009
New Hampshire	2010	NA	NA	NA	NA	NA
New Hampshire	2011	23	4.38859	2.78197	6.58503	0.923793
New Hampshire	2012	19	3.83509	2.18786	5.67476	0.840426
New Hampshire	2013	27	4.927	3.21846	7.21919	0.962861
New Hampshire	2014	25	4.64147	2.97388	6.90613	0.941457
New Hampshire	2015	30	5.27164	3.53052	7.57097	0.977523
New Hampshire	2016	28	4.73895	3.12302	6.89494	0.909116
New Hampshire	2017	27	4.42608	2.89125	6.48522	0.864088
New Hampshire	2018	31	4.8378	3.26406	6.90624	0.882103
New Hampshire	2019	35	5.6199	3.89195	7.85325	0.959305
New Hampshire	2020	24	3.62872	2.30028	5.44485	0.74894
New Hampshire	2021	45	7.17892	5.2162	9.63734	1.08307
New Hampshire	2022	30	4.29818	2.89998	6.13591	0.790171
New Hampshire	2023	32	4.54898	3.0908	6.45691	0.810685
New Jersey	1999	119	3.92552	3.21994	4.6311	0.35999
New Jersey	2000	125	4.07934	3.36388	4.79479	0.365028
New Jersey	2001	105	3.36865	2.72404	4.01326	0.328884
New Jersey	2002	97	3.10004	2.51391	3.7818	0.314997
New Jersey	2003	91	2.84742	2.29257	3.496	0.298847
New Jersey	2004	109	3.43936	2.7927	4.08603	0.329931
New Jersey	2005	109	3.31894	2.69449	3.94338	0.318593
New Jersey	2006	119	3.59329	2.94583	4.24075	0.330339
New Jersey	2007	116	3.47802	2.8425	4.11354	0.324245
New Jersey	2008	102	3.03747	2.44506	3.62989	0.302252
New Jersey	2009	70	1.9934	1.55098	2.52276	0.239942
New Jersey	2010	107	3.06646	2.48052	3.6524	0.298947
New Jersey	2011	115	3.2038	2.61157	3.79602	0.302156
New Jersey	2012	122	3.28255	2.69265	3.87244	0.300966
New Jersey	2013	107	2.88716	2.33245	3.44187	0.283013
New Jersey	2014	110	3.03442	2.45842	3.61042	0.293877
New Jersey	2015	116	3.07789	2.50973	3.64605	0.289879
New Jersey	2016	124	3.21936	2.64334	3.79538	0.293888
New Jersey	2017	122	3.18337	2.61015	3.75659	0.292461
New Jersey	2018	150	3.78227	3.169	4.39555	0.312894
New Jersey	2019	133	3.23827	2.68211	3.79442	0.283752
New Jersey	2020	150	3.63235	3.04461	4.22009	0.299865
New Jersey	2021	139	3.39824	2.829	3.96748	0.290429
New Jersey	2022	126	2.95239	2.43342	3.47136	0.264781
New Jersey	2023	160	3.80395	3.21036	4.39754	0.302852
New Mexico	1999	15	2.9692	1.55772	4.59044	0.720143
New Mexico	2000	14	2.65501	1.35467	4.15743	0.663439
New Mexico	2001	22	3.75747	2.35477	5.68884	0.802952
New Mexico	2002	18	3.22581	1.8095	4.82533	0.722611
New Mexico	2003	20	3.27128	1.9982	5.05224	0.733595
New Mexico	2004	24	3.81086	2.4417	5.67026	0.782256
New Mexico	2005	19	3.21324	1.8385	4.76861	0.7014
New Mexico	2006	29	4.37392	2.9293	6.28169	0.815406
New Mexico	2007	29	4.1543	2.78221	5.96627	0.776564
New Mexico	2008	25	3.60498	2.33296	5.32167	0.72344
New Mexico	2009	17	2.47261	1.35738	3.73074	0.568993
New Mexico	2010	18	2.51403	1.40776	3.75404	0.564425
New Mexico	2011	16	2.22233	1.19336	3.39044	0.524985
New Mexico	2012	21	2.64045	1.63449	4.03622	0.580902
New Mexico	2013	21	2.48552	1.53858	3.79939	0.546476
New Mexico	2014	21	2.51246	1.55527	3.84058	0.554425
New Mexico	2015	19	2.38388	1.35962	3.52652	0.522581
New Mexico	2016	21	2.46917	1.52846	3.77439	0.543213
New Mexico	2017	26	2.81702	1.82304	4.15849	0.559763
New Mexico	2018	28	3.15767	2.08094	4.59426	0.603063
New Mexico	2019	26	2.77936	1.81556	4.0724	0.550155
New Mexico	2020	31	3.24616	2.2056	4.60767	0.587028
New Mexico	2021	26	2.74682	1.7943	4.02472	0.543817
New Mexico	2022	44	4.40114	3.19787	5.90831	0.666812
New Mexico	2023	28	2.78503	1.85062	4.02514	0.530496
New York	1999	248	3.69976	3.23921	4.16032	0.234977
New York	2000	256	3.79386	3.3289	4.25881	0.237223
New York	2001	253	3.68314	3.22873	4.13754	0.231839
New York	2002	260	3.74718	3.29139	4.20296	0.232542
New York	2003	231	3.26983	2.84779	3.69187	0.215326
New York	2004	252	3.51853	3.08325	3.95382	0.222083
New York	2005	236	3.24738	2.8316	3.66315	0.212132
New York	2006	225	3.09163	2.68624	3.49703	0.206834
New York	2007	257	3.49432	3.06533	3.92332	0.218876
New York	2008	245	3.2617	2.85081	3.67259	0.209637
New York	2009	230	3.00411	2.61335	3.39488	0.19937
New York	2010	250	3.22314	2.82042	3.62586	0.205468
New York	2011	225	2.89488	2.51254	3.27722	0.195071
New York	2012	228	2.8146	2.44513	3.18408	0.188507
New York	2013	247	3.04104	2.65642	3.42567	0.196238
New York	2014	210	2.56407	2.21214	2.916	0.179554
New York	2015	226	2.71282	2.35427	3.07138	0.182936
New York	2016	249	2.90204	2.53634	3.26774	0.186583
New York	2017	271	3.09992	2.72431	3.47554	0.191642
New York	2018	256	2.88885	2.52916	3.24853	0.183514
New York	2019	260	2.90826	2.55069	3.26584	0.182435
New York	2020	302	3.30838	2.93032	3.68644	0.192886
New York	2021	287	3.18093	2.80966	3.5522	0.189422
New York	2022	337	3.57143	3.18692	3.95593	0.196176
New York	2023	310	3.25939	2.89533	3.62345	0.185745
North Carolina	1999	115	4.50744	3.6814	5.33348	0.42145
North Carolina	2000	99	3.87206	3.14702	4.71408	0.390111
North Carolina	2001	102	3.86367	3.112	4.61534	0.383505
North Carolina	2002	94	3.47911	2.80809	4.26215	0.360178
North Carolina	2003	108	3.9526	3.20542	4.69979	0.381216
North Carolina	2004	124	4.45003	3.66487	5.23519	0.400592
North Carolina	2005	114	3.98537	3.25177	4.71897	0.374284
North Carolina	2006	118	3.90644	3.19855	4.61434	0.361171
North Carolina	2007	126	4.08655	3.37064	4.80245	0.365257
North Carolina	2008	98	3.10156	2.51515	3.78366	0.314452
North Carolina	2009	107	3.29128	2.6642	3.91835	0.319937
North Carolina	2010	111	3.31901	2.6976	3.94042	0.317046
North Carolina	2011	99	2.83907	2.30228	3.46343	0.287576
North Carolina	2012	102	2.83083	2.27604	3.38562	0.283055
North Carolina	2013	126	3.44127	2.83512	4.04742	0.30926
North Carolina	2014	114	2.99114	2.4364	3.54588	0.283031
North Carolina	2015	147	3.71935	3.11191	4.3268	0.309922
North Carolina	2016	143	3.51627	2.9343	4.09825	0.296926
North Carolina	2017	117	2.80427	2.29086	3.31768	0.261944
North Carolina	2018	141	3.3308	2.77621	3.8854	0.282958
North Carolina	2019	169	3.83289	3.24985	4.41592	0.297466
North Carolina	2020	187	4.08931	3.49784	4.68077	0.301766
North Carolina	2021	201	4.59094	3.94757	5.23431	0.32825
North Carolina	2022	237	5.11628	4.45996	5.77259	0.334856
North Carolina	2023	254	5.47316	4.79292	6.15339	0.347057
North Dakota	1999	19	6.94399	3.95884	10.2683	1.52303
North Dakota	2000	20	7.37168	4.50284	11.385	1.65564
North Dakota	2001	15	5.42142	2.83602	8.35747	1.31908
North Dakota	2002	20	7.16871	4.37886	11.0715	1.62202
North Dakota	2003	15	5.66892	2.96209	8.72897	1.38104
North Dakota	2004	17	6.06526	3.32077	9.12708	1.40025
North Dakota	2005	16	5.6045	3.00183	8.52847	1.32789
North Dakota	2006	21	7.08696	4.32893	10.9452	1.57341
North Dakota	2007	15	5.28001	2.75864	8.12945	1.28641
North Dakota	2008	18	6.4122	3.58517	9.56047	1.44236
North Dakota	2009	14	4.97372	2.52102	7.73691	1.25138
North Dakota	2010	21	6.37961	3.89686	9.8528	1.41559
North Dakota	2011	18	6.03771	3.33481	9.16566	1.37903
North Dakota	2012	27	8.84218	5.77598	12.9558	1.73328
North Dakota	2013	21	7.03008	4.29419	10.8574	1.56143
North Dakota	2014	14	4.64128	2.31505	7.43494	1.18685
North Dakota	2015	15	4.97484	2.55281	7.83446	1.23573
North Dakota	2016	17	5.76683	3.10888	8.83261	1.3561
North Dakota	2017	23	7.46184	4.67626	11.2973	1.59036
North Dakota	2018	23	6.86665	4.30326	10.3962	1.47006
North Dakota	2019	21	6.25075	3.81814	9.65378	1.40607
North Dakota	2020	27	7.4368	4.85794	10.8966	1.46878
North Dakota	2021	20	6.08464	3.66338	9.5019	1.38037
North Dakota	2022	25	7.3084	4.68264	10.8743	1.48379
North Dakota	2023	25	6.8872	4.45705	10.1669	1.39084
Ohio	1999	252	6.15381	5.3936	6.91401	0.38786
Ohio	2000	244	5.96328	5.21455	6.71201	0.382006
Ohio	2001	225	5.41842	4.70993	6.12692	0.361476
Ohio	2002	235	5.5557	4.84501	6.26639	0.362598
Ohio	2003	257	6.03949	5.30066	6.77832	0.376956
Ohio	2004	229	5.31715	4.62805	6.00625	0.351582
Ohio	2005	238	5.46362	4.7687	6.15854	0.35455
Ohio	2006	226	5.09029	4.42565	5.75493	0.339101
Ohio	2007	224	4.9592	4.30841	5.60998	0.332032
Ohio	2008	228	4.94647	4.30237	5.59057	0.328624
Ohio	2009	220	4.80454	4.16687	5.44221	0.325343
Ohio	2010	169	3.60943	3.06196	4.1569	0.279321
Ohio	2011	197	4.14602	3.56316	4.72889	0.297378
Ohio	2012	182	3.74383	3.19484	4.29282	0.280098
Ohio	2013	194	3.87356	3.32279	4.42432	0.281002
Ohio	2014	201	4.02442	3.46235	4.58648	0.286769
Ohio	2015	239	4.76313	4.15151	5.37475	0.312053
Ohio	2016	232	4.46913	3.88756	5.0507	0.296719
Ohio	2017	196	3.69486	3.17199	4.21773	0.266772
Ohio	2018	227	4.31953	3.75241	4.88666	0.28935
Ohio	2019	238	4.38171	3.8203	4.94313	0.286436
Ohio	2020	275	5.14183	4.52699	5.75666	0.313692
Ohio	2021	243	4.66858	4.07389	5.26327	0.303413
Ohio	2022	279	5.08918	4.48788	5.69047	0.306784
Ohio	2023	295	5.43437	4.81077	6.05798	0.318165
Oklahoma	1999	50	4.0151	2.98009	5.29343	0.56808
Oklahoma	2000	62	4.97231	3.81222	6.37425	0.631968
Oklahoma	2001	49	3.91304	2.89491	5.17323	0.559119
Oklahoma	2002	81	6.44963	5.12191	8.01631	0.716744
Oklahoma	2003	73	5.75402	4.51023	7.23481	0.67382
Oklahoma	2004	52	4.08875	3.05368	5.36187	0.56743
Oklahoma	2005	58	4.48534	3.4059	5.79834	0.589721
Oklahoma	2006	60	4.61175	3.51928	5.93625	0.595791
Oklahoma	2007	61	4.5834	3.50594	5.88756	0.588165
Oklahoma	2008	71	5.26725	4.11378	6.6439	0.626794
Oklahoma	2009	64	4.61598	3.55486	5.89451	0.578731
Oklahoma	2010	70	4.96756	3.86506	6.28675	0.596258
Oklahoma	2011	63	4.46083	3.42008	5.71857	0.564503
Oklahoma	2012	70	4.87303	3.79151	6.16711	0.585313
Oklahoma	2013	65	4.45722	3.43259	5.69178	0.555581
Oklahoma	2014	71	4.74169	3.69638	5.99084	0.566393
Oklahoma	2015	58	3.762	2.8493	4.87413	0.497027
Oklahoma	2016	83	5.14448	4.09156	6.38564	0.569191
Oklahoma	2017	89	5.63743	4.52139	6.94548	0.601685
Oklahoma	2018	102	6.31662	5.07937	7.55387	0.63125
Oklahoma	2019	129	7.80801	6.44919	9.16683	0.693277
Oklahoma	2020	127	7.62467	6.2873	8.96203	0.68233
Oklahoma	2021	143	8.94536	7.46268	10.428	0.756468
Oklahoma	2022	139	8.28569	6.90028	9.67111	0.706844
Oklahoma	2023	137	8.22923	6.83603	9.62242	0.710814
Oregon	1999	57	4.69261	3.55413	6.07983	0.622082
Oregon	2000	52	4.1769	3.11952	5.47746	0.579821
Oregon	2001	69	5.39454	4.19728	6.82712	0.6503
Oregon	2002	67	5.16159	4.00018	6.55501	0.631336
Oregon	2003	67	5.06606	3.92614	6.43369	0.620353
Oregon	2004	60	4.51477	3.44527	5.81142	0.584348
Oregon	2005	76	5.4901	4.3256	6.87169	0.631425
Oregon	2006	75	5.15522	4.04798	6.47191	0.598014
Oregon	2007	78	5.30575	4.18719	6.63129	0.604277
Oregon	2008	61	4.2013	3.20605	5.40791	0.54228
Oregon	2009	71	4.72218	3.68118	5.96619	0.565563
Oregon	2010	86	5.52258	4.40503	6.83734	0.602096
Oregon	2011	69	4.43759	3.43909	5.63556	0.540858
Oregon	2012	91	5.61352	4.50221	6.91603	0.597895
Oregon	2013	96	5.82936	4.70505	7.14137	0.60338
Oregon	2014	109	6.596	5.33913	7.85288	0.641264
Oregon	2015	98	5.70604	4.61653	6.97535	0.585583
Oregon	2016	114	6.35713	5.17162	7.54263	0.604851
Oregon	2017	114	6.41475	5.22195	7.60755	0.60857
Oregon	2018	158	8.55449	7.20827	9.9007	0.686843
Oregon	2019	140	7.27082	6.05523	8.4864	0.620196
Oregon	2020	160	8.21827	6.93557	9.50096	0.654436
Oregon	2021	162	8.47684	7.15139	9.80229	0.676251
Oregon	2022	189	9.40004	8.05006	10.75	0.688764
Oregon	2023	186	9.31794	7.96436	10.6715	0.690602
Pennsylvania	1999	260	4.95353	4.34989	5.55718	0.307982
Pennsylvania	2000	273	5.13916	4.52845	5.74987	0.311587
Pennsylvania	2001	211	3.9286	3.39776	4.45943	0.270834
Pennsylvania	2002	234	4.34677	3.78824	4.9053	0.284964
Pennsylvania	2003	215	3.92883	3.40261	4.45505	0.268479
Pennsylvania	2004	249	4.54928	3.98272	5.11584	0.289062
Pennsylvania	2005	234	4.20666	3.66586	4.74746	0.275917
Pennsylvania	2006	224	3.97287	3.4507	4.49504	0.266414
Pennsylvania	2007	213	3.73792	3.23341	4.24243	0.257401
Pennsylvania	2008	230	4.04601	3.51988	4.57215	0.268437
Pennsylvania	2009	179	3.11929	2.65918	3.57941	0.234752
Pennsylvania	2010	221	3.79508	3.28959	4.30058	0.257905
Pennsylvania	2011	197	3.32647	2.85653	3.79641	0.239766
Pennsylvania	2012	219	3.60456	3.12063	4.08848	0.246899
Pennsylvania	2013	181	2.96116	2.52163	3.40069	0.224252
Pennsylvania	2014	243	3.94514	3.44151	4.44878	0.256957
Pennsylvania	2015	229	3.68001	3.19401	4.16602	0.247961
Pennsylvania	2016	248	4.04904	3.53615	4.56192	0.261676
Pennsylvania	2017	241	3.84567	3.35233	4.339	0.251703
Pennsylvania	2018	265	4.13049	3.62589	4.63509	0.257448
Pennsylvania	2019	301	4.67945	4.14503	5.21387	0.272664
Pennsylvania	2020	360	5.49555	4.92156	6.06954	0.292853
Pennsylvania	2021	326	5.14133	4.57807	5.70459	0.287377
Pennsylvania	2022	332	5.02521	4.48105	5.56937	0.277631
Pennsylvania	2023	310	4.7173	4.18756	5.24704	0.270275
Rhode Island	1999	20	4.58543	2.80092	7.08183	1.02745
Rhode Island	2000	20	4.64065	2.83465	7.16711	1.04165
Rhode Island	2001	27	6.16547	4.06311	8.97045	1.19341
Rhode Island	2002	13	3.16333	1.55952	5.00851	0.81827
Rhode Island	2003	17	3.97638	2.18147	5.99572	0.915774
Rhode Island	2004	19	4.58594	2.61349	6.77873	1.00635
Rhode Island	2005	27	5.67255	3.73827	8.25328	1.10069
Rhode Island	2006	21	4.65022	2.84049	7.18189	1.03157
Rhode Island	2007	34	7.30138	5.0259	10.2538	1.27136
Rhode Island	2008	25	5.39976	3.45973	8.03441	1.09787
Rhode Island	2009	19	3.97385	2.24165	5.97774	0.883778
Rhode Island	2010	13	2.82952	1.36488	4.61414	0.747264
Rhode Island	2011	21	4.22044	2.57797	6.51814	0.944454
Rhode Island	2012	31	6.68986	4.51365	9.55017	1.22623
Rhode Island	2013	17	4.11	2.22501	6.32146	0.961728
Rhode Island	2014	20	4.24833	2.55779	6.63428	0.974907
Rhode Island	2015	14	3.08838	1.53547	4.93126	0.7923
Rhode Island	2016	25	4.82993	3.09463	7.18654	0.993455
Rhode Island	2017	32	6.65971	4.52494	9.45293	1.20583
Rhode Island	2018	29	5.59716	3.71926	8.08947	1.06225
Rhode Island	2019	28	5.48659	3.61572	7.98271	1.05495
Rhode Island	2020	33	6.14619	4.204	8.67658	1.08444
Rhode Island	2021	24	4.41213	2.82694	6.56489	0.909056
Rhode Island	2022	26	4.91342	3.17972	7.25319	0.977953
Rhode Island	2023	22	4.10739	2.57406	6.21863	0.876459
South Carolina	1999	50	3.9439	2.91774	5.21404	0.560778
South Carolina	2000	50	3.90931	2.90157	5.15396	0.555463
South Carolina	2001	43	3.38552	2.4501	4.56026	0.518602
South Carolina	2002	50	3.75585	2.77861	4.96542	0.533939
South Carolina	2003	47	3.44624	2.53216	4.58277	0.504601
South Carolina	2004	51	3.62684	2.69191	4.78155	0.512053
South Carolina	2005	55	3.796	2.85167	4.95295	0.516021
South Carolina	2006	56	3.67666	2.76978	4.78569	0.49488
South Carolina	2007	47	3.1644	2.32508	4.20799	0.463137
South Carolina	2008	56	3.55854	2.68079	4.63193	0.478851
South Carolina	2009	50	3.08476	2.28213	4.0782	0.439991
South Carolina	2010	48	2.82329	2.07444	3.75438	0.411852
South Carolina	2011	50	2.90162	2.14665	3.83609	0.414094
South Carolina	2012	80	4.48092	3.54759	5.58457	0.505302
South Carolina	2013	86	4.64018	3.70119	5.74486	0.506963
South Carolina	2014	88	4.63495	3.70736	5.72411	0.500602
South Carolina	2015	87	4.40927	3.51701	5.45899	0.479877
South Carolina	2016	80	3.8911	3.07576	4.85629	0.441502
South Carolina	2017	98	4.74244	3.84138	5.79133	0.484864
South Carolina	2018	75	3.41793	2.67911	4.29753	0.400333
South Carolina	2019	110	4.90321	3.97816	5.82826	0.471964
South Carolina	2020	117	4.86121	3.96833	5.75408	0.455547
South Carolina	2021	110	4.71254	3.81528	5.60981	0.45779
South Carolina	2022	134	5.6159	4.65269	6.57911	0.491435
South Carolina	2023	118	4.88846	3.99289	5.78404	0.456927
South Dakota	1999	14	4.66505	2.37665	7.29385	1.16755
South Dakota	2000	13	4.35812	2.14786	6.89799	1.12768
South Dakota	2001	24	7.34272	4.70463	10.9254	1.51085
South Dakota	2002	NA	NA	NA	NA	NA
South Dakota	2003	11	3.91872	1.79118	6.42011	1.08548
South Dakota	2004	16	5.19279	2.786	7.91527	1.22795
South Dakota	2005	NA	NA	NA	NA	NA
South Dakota	2006	12	3.84038	1.82729	6.17737	1.02709
South Dakota	2007	14	4.52469	2.29496	7.04312	1.13762
South Dakota	2008	23	6.61422	4.14507	10.014	1.39685
South Dakota	2009	12	3.76849	1.78735	6.04235	1.01079
South Dakota	2010	15	4.65154	2.42756	7.15378	1.13468
South Dakota	2011	16	4.88892	2.61544	7.4307	1.15994
South Dakota	2012	16	4.1775	2.23747	6.35687	0.989809
South Dakota	2013	16	4.36909	2.31103	6.81039	1.05003
South Dakota	2014	21	5.66346	3.45941	8.74677	1.25578
South Dakota	2015	17	4.76071	2.57409	7.31322	1.11563
South Dakota	2016	16	3.92361	2.07453	6.11344	0.943409
South Dakota	2017	29	7.2149	4.79423	10.4275	1.36405
South Dakota	2018	23	5.9963	3.75782	9.07845	1.27139
South Dakota	2019	20	5.11124	3.07733	7.98182	1.17926
South Dakota	2020	34	8.56531	5.89593	12.0289	1.49427
South Dakota	2021	30	7.66544	5.1337	11.0089	1.42408
South Dakota	2022	34	8.94103	6.15456	12.5565	1.54655
South Dakota	2023	39	9.74395	6.8954	13.3744	1.57283
Tennessee	1999	80	4.28504	3.39778	5.33312	0.479517
Tennessee	2000	87	4.60024	3.68461	5.6744	0.49382
Tennessee	2001	71	3.66106	2.85933	4.61792	0.435249
Tennessee	2002	77	3.9156	3.09012	4.89384	0.447392
Tennessee	2003	91	4.62619	3.72473	5.67995	0.486219
Tennessee	2004	82	4.10974	3.26371	5.10804	0.455705
Tennessee	2005	97	4.78512	3.87594	5.84344	0.487147
Tennessee	2006	92	4.34334	3.497	5.33267	0.454453
Tennessee	2007	75	3.49035	2.74537	4.37519	0.404338
Tennessee	2008	79	3.57492	2.82583	4.46168	0.404396
Tennessee	2009	100	4.39129	3.52457	5.25801	0.442204
Tennessee	2010	101	4.35886	3.50238	5.21535	0.436982
Tennessee	2011	75	3.13063	2.45824	3.93023	0.364127
Tennessee	2012	77	3.18987	2.51326	3.9926	0.366139
Tennessee	2013	88	3.50692	2.8089	4.32579	0.376996
Tennessee	2014	86	3.34955	2.67173	4.14697	0.364894
Tennessee	2015	109	4.26651	3.45893	5.0741	0.412035
Tennessee	2016	111	4.12896	3.35379	4.90414	0.395498
Tennessee	2017	88	3.2785	2.62594	4.04403	0.352497
Tennessee	2018	110	3.82751	3.10504	4.54998	0.368607
Tennessee	2019	142	4.95337	4.13316	5.77358	0.418476
Tennessee	2020	131	4.35541	3.60322	5.10761	0.383773
Tennessee	2021	143	4.98529	4.15737	5.8132	0.422406
Tennessee	2022	155	5.11772	4.30186	5.93358	0.416255
Tennessee	2023	168	5.53101	4.68182	6.38021	0.433262
Texas	1999	240	4.37845	3.82339	4.93351	0.283193
Texas	2000	259	4.64037	4.07409	5.20664	0.288916
Texas	2001	283	4.94643	4.36808	5.52477	0.295073
Texas	2002	221	3.82797	3.32186	4.33408	0.258218
Texas	2003	243	4.12535	3.60428	4.64642	0.265852
Texas	2004	275	4.57142	4.02869	5.11415	0.276902
Texas	2005	260	4.24002	3.72285	4.75718	0.263859
Texas	2006	261	4.10044	3.60068	4.60019	0.254978
Texas	2007	253	3.87172	3.39181	4.35162	0.244848
Texas	2008	239	3.49347	3.04628	3.94067	0.228162
Texas	2009	241	3.46198	3.02131	3.90265	0.22483
Texas	2010	285	3.97581	3.51055	4.44108	0.237379
Texas	2011	268	3.58489	3.15178	4.018	0.220975
Texas	2012	266	3.43504	3.01719	3.85288	0.213185
Texas	2013	352	4.46484	3.9937	4.93598	0.240377
Texas	2014	343	4.20438	3.7541	4.65466	0.229735
Texas	2015	324	3.82339	3.40189	4.24488	0.215049
Texas	2016	365	4.22717	3.78863	4.66571	0.223744
Texas	2017	387	4.31506	3.8796	4.75052	0.222174
Texas	2018	443	4.7899	4.33834	5.24146	0.230387
Texas	2019	404	4.18798	3.77454	4.60142	0.210937
Texas	2020	456	4.58896	4.16316	5.01475	0.217243
Texas	2021	485	5.09709	4.63618	5.558	0.23516
Texas	2022	493	4.94446	4.50353	5.38539	0.224963
Texas	2023	517	5.07917	4.63584	5.5225	0.22619
Utah	1999	21	4.23276	2.62016	6.47024	0.924707
Utah	2000	28	5.39645	3.58589	7.79938	1.02123
Utah	2001	17	3.34784	1.84216	5.06313	0.768203
Utah	2002	15	2.97484	1.56203	4.60315	0.720819
Utah	2003	20	3.58808	2.19171	5.5415	0.80422
Utah	2004	19	3.36532	1.92164	4.98425	0.736572
Utah	2005	26	4.45911	2.91283	6.53363	0.876193
Utah	2006	17	2.91126	1.60183	4.40259	0.668076
Utah	2007	21	3.23654	2.00348	4.9474	0.710544
Utah	2008	22	3.42136	2.14413	5.17998	0.730039
Utah	2009	29	4.37301	2.92869	6.28038	0.815252
Utah	2010	25	3.66716	2.3732	5.41346	0.73732
Utah	2011	17	2.60627	1.43339	3.93965	0.598406
Utah	2012	21	2.82988	1.72858	4.37053	0.625243
Utah	2013	26	3.3393	2.18133	4.89285	0.660209
Utah	2014	28	3.61317	2.40092	5.22205	0.687018
Utah	2015	42	5.21949	3.74561	7.08081	0.813262
Utah	2016	49	5.98017	4.4093	7.92881	0.859715
Utah	2017	28	3.27472	2.17602	4.73288	0.624138
Utah	2018	41	4.68999	3.35058	6.38646	0.737921
Utah	2019	47	5.22846	3.82792	6.97404	0.767054
Utah	2020	44	4.82534	3.50609	6.47778	0.730938
Utah	2021	55	6.15427	4.62327	8.02996	0.840177
Utah	2022	48	4.99336	3.66892	6.64012	0.727596
Utah	2023	42	4.50492	3.23282	6.11141	0.703157
Vermont	1999	10	5.12525	2.2351	8.57164	1.47456
Vermont	2000	15	7.36964	3.86889	11.4012	1.7861
Vermont	2001	11	5.49245	2.51419	9.01159	1.51952
Vermont	2002	15	6.97517	3.6589	10.7824	1.69198
Vermont	2003	12	5.62931	2.68504	9.07709	1.50218
Vermont	2004	NA	NA	NA	NA	NA
Vermont	2005	11	4.89609	2.23841	8.02311	1.35596
Vermont	2006	NA	NA	NA	NA	NA
Vermont	2007	NA	NA	NA	NA	NA
Vermont	2008	12	5.17469	2.46421	8.33055	1.3829
Vermont	2009	NA	NA	NA	NA	NA
Vermont	2010	NA	NA	NA	NA	NA
Vermont	2011	15	5.79951	3.03235	8.93602	1.41182
Vermont	2012	13	4.78841	2.35602	7.5665	1.24102
Vermont	2013	NA	NA	NA	NA	NA
Vermont	2014	13	4.83694	2.37465	7.62634	1.25627
Vermont	2015	17	5.99909	3.28426	9.02673	1.38512
Vermont	2016	10	3.86363	1.66764	6.3954	1.1204
Vermont	2017	11	3.85892	1.7582	6.30189	1.0718
Vermont	2018	20	6.5342	3.99129	10.0915	1.47626
Vermont	2019	17	5.80146	3.1832	8.74898	1.33584
Vermont	2020	14	4.48902	2.28323	7.00713	1.1254
Vermont	2021	23	7.07499	4.43383	10.7116	1.49405
Vermont	2022	25	7.14638	4.62478	10.5495	1.44002
Vermont	2023	26	7.7715	5.02933	11.4723	1.55105
Virginia	1999	78	3.74915	2.96355	4.67913	0.425525
Virginia	2000	68	3.18008	2.46946	4.03151	0.386892
Virginia	2001	58	2.65587	2.01671	3.43332	0.349643
Virginia	2002	72	3.21943	2.51441	4.06086	0.381102
Virginia	2003	89	3.9351	3.1602	4.84249	0.418015
Virginia	2004	78	3.4054	2.69183	4.25011	0.386725
Virginia	2005	76	3.13539	2.46617	3.93024	0.362243
Virginia	2006	81	3.29694	2.61427	4.10334	0.367906
Virginia	2007	83	3.41402	2.71924	4.2322	0.3758
Virginia	2008	87	3.38198	2.70515	4.17672	0.364433
Virginia	2009	70	2.69306	2.09537	3.40824	0.32419
Virginia	2010	75	2.79164	2.19205	3.50466	0.325406
Virginia	2011	58	2.12714	1.61107	2.75596	0.281118
Virginia	2012	68	2.33238	1.80386	2.96737	0.28644
Virginia	2013	75	2.5079	1.96925	3.14844	0.29233
Virginia	2014	80	2.6264	2.07606	3.27788	0.296643
Virginia	2015	96	3.08425	2.48939	3.77843	0.319211
Virginia	2016	99	3.12234	2.532	3.809	0.316982
Virginia	2017	103	3.2425	2.61029	3.87471	0.322556
Virginia	2018	109	3.17988	2.57736	3.7824	0.307408
Virginia	2019	124	3.51835	2.89394	4.14275	0.318574
Virginia	2020	183	5.04489	4.3079	5.78188	0.376015
Virginia	2021	177	5.08821	4.33026	5.84616	0.386707
Virginia	2022	192	5.11502	4.38653	5.84351	0.371677
Virginia	2023	205	5.52847	4.76546	6.29149	0.389292
Washington	1999	92	4.9979	4.02901	6.12948	0.521189
Washington	2000	70	3.73494	2.91158	4.71888	0.4471
Washington	2001	94	4.90554	3.96417	6.00315	0.50636
Washington	2002	93	4.77361	3.85293	5.84801	0.496115
Washington	2003	69	3.48684	2.71297	4.4128	0.420712
Washington	2004	97	4.79797	3.89082	5.85314	0.488239
Washington	2005	96	4.60203	3.72332	5.62576	0.471715
Washington	2006	86	3.96057	3.16354	4.89732	0.429227
Washington	2007	101	4.56474	3.6686	5.46088	0.457217
Washington	2008	116	5.17524	4.22414	6.12634	0.485254
Washington	2009	106	4.63271	3.74208	5.52335	0.454408
Washington	2010	99	4.21078	3.41465	5.13681	0.427133
Washington	2011	119	4.90298	4.00895	5.797	0.456135
Washington	2012	113	4.56605	3.71136	5.42075	0.43607
Washington	2013	127	4.97515	4.09772	5.85258	0.447668
Washington	2014	145	5.50249	4.59175	6.41322	0.464661
Washington	2015	131	4.64655	3.8405	5.45259	0.411248
Washington	2016	157	5.54006	4.66094	6.41918	0.448531
Washington	2017	139	5.00135	4.1574	5.84529	0.430586
Washington	2018	188	6.41161	5.48457	7.33864	0.472977
Washington	2019	196	6.49767	5.5794	7.41594	0.468506
Washington	2020	229	7.37481	6.41023	8.33938	0.49213
Washington	2021	247	8.31984	7.26962	9.37006	0.535826
Washington	2022	246	7.63225	6.67196	8.59255	0.489947
Washington	2023	226	7.12878	6.19165	8.06591	0.478128
West Virginia	1999	57	7.64438	5.78978	9.90421	1.01322
West Virginia	2000	50	6.75148	5.01108	8.90101	0.955283
West Virginia	2001	46	6.19207	4.5334	8.25936	0.913706
West Virginia	2002	44	5.8207	4.22932	7.814	0.878202
West Virginia	2003	39	5.18872	3.6897	7.09313	0.831969
West Virginia	2004	58	7.65325	5.81142	9.89359	1.00635
West Virginia	2005	35	4.52453	3.15151	6.29253	0.767089
West Virginia	2006	32	4.16285	2.84739	5.87669	0.736833
West Virginia	2007	51	6.55328	4.87938	8.61639	0.918349
West Virginia	2008	41	5.16724	3.70811	7.00993	0.80825
West Virginia	2009	40	4.97237	3.55231	6.77097	0.789023
West Virginia	2010	46	5.74351	4.205	7.66104	0.849813
West Virginia	2011	39	4.80629	3.41775	6.57035	0.773646
West Virginia	2012	49	5.94249	4.38152	7.87885	0.853843
West Virginia	2013	41	4.65519	3.32572	6.33907	0.73181
West Virginia	2014	36	4.21311	2.9346	5.85943	0.710532
West Virginia	2015	46	5.03441	3.67215	6.73644	0.749584
West Virginia	2016	42	4.73145	3.39538	6.41873	0.73709
West Virginia	2017	38	4.35093	3.06345	5.9972	0.7111
West Virginia	2018	32	3.50564	2.38191	4.97598	0.624733
West Virginia	2019	35	3.88461	2.69021	5.42836	0.666556
West Virginia	2020	29	3.01743	2.02083	4.33354	0.564287
West Virginia	2021	42	4.70665	3.37759	6.38509	0.735426
West Virginia	2022	46	5.02436	3.66482	6.72299	0.745778
West Virginia	2023	42	4.44361	3.18882	6.02824	0.691991
Wisconsin	1999	87	4.38102	3.50903	5.40399	0.470315
Wisconsin	2000	103	5.10621	4.11852	6.09391	0.503927
Wisconsin	2001	74	3.59732	2.82469	4.51611	0.418914
Wisconsin	2002	85	4.14831	3.3135	5.12947	0.45098
Wisconsin	2003	71	3.39868	2.6544	4.28695	0.404537
Wisconsin	2004	90	4.24598	3.40986	5.22506	0.448988
Wisconsin	2005	83	3.90697	3.10733	4.84956	0.430746
Wisconsin	2006	95	4.3649	3.52727	5.34154	0.450137
Wisconsin	2007	81	3.5435	2.80978	4.4102	0.396047
Wisconsin	2008	78	3.49205	2.75585	4.36447	0.39802
Wisconsin	2009	100	4.30292	3.45198	5.15387	0.434157
Wisconsin	2010	94	4.01161	3.23392	4.91988	0.417759
Wisconsin	2011	80	3.43325	2.71385	4.28487	0.388166
Wisconsin	2012	95	3.91555	3.16035	4.79682	0.406394
Wisconsin	2013	73	3.03972	2.37405	3.83418	0.359802
Wisconsin	2014	98	3.89552	3.15171	4.76208	0.398755
Wisconsin	2015	101	3.96403	3.18062	4.74744	0.399698
Wisconsin	2016	115	4.56506	3.71923	5.41088	0.431543
Wisconsin	2017	119	4.61148	3.77284	5.45011	0.427874
Wisconsin	2018	127	4.82915	3.97945	5.67884	0.433516
Wisconsin	2019	157	5.89745	4.96673	6.82816	0.474853
Wisconsin	2020	191	7.04085	6.03411	8.04758	0.51364
Wisconsin	2021	224	8.75949	7.60062	9.91836	0.591259
Wisconsin	2022	220	7.96399	6.90006	9.02792	0.542822
Wisconsin	2023	195	7.19122	6.17395	8.20848	0.519012
Wyoming	1999	NA	NA	NA	NA	NA
Wyoming	2000	10	6.98328	3.04292	11.6696	2.01039
Wyoming	2001	NA	NA	NA	NA	NA
Wyoming	2002	NA	NA	NA	NA	NA
Wyoming	2003	NA	NA	NA	NA	NA
Wyoming	2004	NA	NA	NA	NA	NA
Wyoming	2005	NA	NA	NA	NA	NA
Wyoming	2006	NA	NA	NA	NA	NA
Wyoming	2007	NA	NA	NA	NA	NA
Wyoming	2008	NA	NA	NA	NA	NA
Wyoming	2009	NA	NA	NA	NA	NA
Wyoming	2010	NA	NA	NA	NA	NA
Wyoming	2011	NA	NA	NA	NA	NA
Wyoming	2012	NA	NA	NA	NA	NA
Wyoming	2013	NA	NA	NA	NA	NA
Wyoming	2014	NA	NA	NA	NA	NA
Wyoming	2015	NA	NA	NA	NA	NA
Wyoming	2016	NA	NA	NA	NA	NA
Wyoming	2017	NA	NA	NA	NA	NA
Wyoming	2018	10	4.42094	1.91626	7.34885	1.2779
Wyoming	2019	11	5.22592	2.37249	8.50369	1.45583
Wyoming	2020	16	6.67091	3.57183	10.1479	1.58116
Wyoming	2021	14	6.20585	3.14438	9.64996	1.56198
Wyoming	2022	NA	NA	NA	NA	NA
Wyoming	2023	12	4.99032	2.36423	7.99256	1.33984
Abbreviations: AAMR, age-adjusted mortality rate; HM, hematologic malignancy; HF, heart failure; CI, confidence interval;
SE, standard error of the AAMR.
AAMR per 100,000 population, age-adjusted to the 2000 U.S. standard population.
NA indicates suppression when the death count is <10; corresponding AAMR/SE/CI are not shown.
