# Supplementary material for: Temporal trends, disparities, and ARIMA forecasts of mortality among U.S. adults with coexisting hematologic malignancy and heart failure, 1999–2023, with projections to 2033
Source: Front Oncol. 2026 Apr 22;16:1818278. doi: 10.3389/fonc.2026.1818278 (PMC13143579; doi:10.3389/fonc.2026.1818278)
Supplement: Supplementary file 9 [file Table9.xlsx]

## Sheet: Sheet1
Supplemental Table 9. ARIMA-Based Mortality Rate Forecasts for Adults Aged ≥45 Years with Concurrent Hematologic Malignancy and Heart Failure, United States, 2024-2033
Year	Point Forecast	95% CI (Lower)	95% CI (Upper)
2024	4.78	4.47	5.09
2025	4.62	4.14	5.1
2026	4.42	3.76	5.09
2027	4.24	3.44	5.05
2028	4.08	3.17	4.98
2029	3.94	2.97	4.92
2030	3.85	2.84	4.85
2031	3.79	2.76	4.81
2032	3.76	2.73	4.79
2033	3.77	2.74	4.79
Abbreviations: ARIMA, Autoregressive Integrated Moving Average; CI, confidence interval.
Forecasts generated using ARIMA model fitted to historical data (1999-2023).
